# Supplementary material for: Genome-scale metabolic analysis of Clostridium thermocellum for bioethanol production
Source: BMC Syst Biol. 2010 Mar 22;4:31. doi: 10.1186/1752-0509-4-31 (PMC2852388; doi:10.1186/1752-0509-4-31)
Supplement: Additional file 1 — Model details and results. This Excel workbook contains the final reaction list, metabolite definitions, biomass function, cellulosome reaction formulation, and gene-protein-reaction (GPR) relationships. In addition, it contains the complete list of results for the reciprocal best hits (RBH) of EC numbers missing from the current C. thermocellum annotations, and the complete results from the single gene- and reaction-deletion simulations and the model comparisons to growth on cellobiose and fructose. [file 1752-0509-4-31-S1.XLS]

## Sheet: Cth Reaction List
Reaction ID	Reaction Name		Subsystem	EC	Reaction
R_ALAt2r	L-alaninereversibletransportviaprotonsymport	.	Transport, Extracellular	.	ala-l[e] + h[e] <==> ala-l[c] + h[c]
R_ARGt2r	L-arganinereversibletransportviaprotonsymport	.	Transport, Extracellular	.	arg-l[e] + h[e] <==> arg-l[c] + h[c]
R_ASNt2r	L-asparaginereversibletransportviaprotonsymport	.	Transport, Extracellular	.	asn-l[e] + h[e] <==> asn-l[c] + h[c]
R_ASPt2r	L-aspartatereversibletransportviaprotonsymport	.	Transport, Extracellular	.	asp-l[e] + h[e] <==> asp-l[c] + h[c]
R_CYSt2r	L-cysteinereversibletransportviaprotonsymport	.	Transport, Extracellular	.	cys-l[e] + h[e] <==> cys-l[c] + h[c]
R_GLUt2r	L-glutamatetransportviaprotonsymport,reversible	.	Transport, Extracellular	.	glu-l[e] + h[e] <==> glu-l[c] + h[c]
R_GLNt2r	L-glutaminereversibletransportviaprotonsymport	.	Transport, Extracellular	.	gln-l[e] + h[e] <==> gln-l[c] + h[c]
R_GLYt2r	glycinereversibletransportviaprotonsymport	.	Transport, Extracellular	.	gly[e] + h[e] <==> gly[c] + h[c]
R_HISt2r	L-histidinereversibletransportviaprotonsymport	.	Transport, Extracellular	.	h[e] + his-l[e] <==> h[c] + his-l[c]
R_LYSt2r	L-lysinereversibletransportviaprotonsymport	.	Transport, Extracellular	.	h[e] + lys-l[e] <==> h[c] + lys-l[c]
R_PHEt2r	L-phenylalaninereversibletransportviaprotonsymport	.	Transport, Extracellular	.	h[e] + phe-l[e] <==> h[c] + phe-l[c]
R_SERt2r	L-serinereversibletransportviaprotonsymport	.	Transport, Extracellular	.	h[e] + ser-l[e] <==> h[c] + ser-l[c]
R_THRt2r	L-threoninereversibletransportviaprotonsymport	.	Transport, Extracellular	.	h[e] + thr-l[e] <==> h[c] + thr-l[c]
R_TRPt2r	L-tryptophanreversibletransportviaprotonsymport	.	Transport, Extracellular	.	h[e] + trp-l[e] <==> h[c] + trp-l[c]
R_TYRt2r	L-tyrosinereversibletransportviaprotonsymport	.	Transport, Extracellular	.	h[e] + tyr-l[e] <==> h[c] + tyr-l[c]
R_PYRt2r	pyruvatereversibletransportviaprotonsymport	.	Transport, Extracellular	.	h[e] + pyr[e] <==> h[c] + pyr[c]
R_ASPTA	aspartatetransaminase	.	Alanine and Aspartate Metabolism	2.6.1.1	[c] : akg + asp-l <==> glu-l + oaa
R_ASPKi	aspartatekinase,irreversible	.	Alanine and Aspartate Metabolism	2.7.2.4	[c] : asp-l + atp --> 4pasp + adp
R_NBAHH	Nalpha-(beta-alanyl)-L-histidinehydrolase	.	Alanine and Aspartate Metabolism	3.4.13.3	[c] : carn + h2o <==> ala-b + his-l
R_ASP1DC	aspartate1-decarboxylase	.	Alanine and Aspartate Metabolism	4.1.1.11	[c] : asp-l + h --> ala-b + co2
R_ARGSL	argininosuccinatelyase	.	Alanine and Aspartate Metabolism	4.3.2.1	[c] : argsuc <==> arg-l + fum
R_ALAR	alanineracemase	.	Alanine and Aspartate Metabolism	5.1.1.1	[c] : ala-l <==> ala-d
R_ASPTRS	Aspartyl-tRNAsynthetase	.	Alanine and Aspartate Metabolism	6.1.1.12	[c] : asp-l + atp + trnaasp --> amp + asptrna + ppi
R_ASNTRS	Asparaginyl-tRNAsynthetase	.	Alanine and Aspartate Metabolism	6.1.1.22	[c] : asn-l + atp + trnaasn --> amp + asntrna + ppi
R_ALATRS	Alanyl-tRNAsynthetase	.	Alanine and Aspartate Metabolism	6.1.1.7	[c] : ala-l + atp + trnaala --> alatrna + amp + ppi
R_ASNS2	asparaginesynthetase	.	Alanine and Aspartate Metabolism	6.3.1.1	[c] : asp-l + atp + nh4 --> amp + asn-l + h + ppi
R_ASNS1	asparaginesynthase(glutamine-hydrolysing)	.	Alanine and Aspartate Metabolism	6.3.5.4	[c] : asp-l + atp + gln-l + h2o --> amp + asn-l + glu-l + h + ppi
R_UAGPT3	R_UDP_N_acetylglucosamine_N_acetylmuramyl__pentapeptide_pyrophosphoryl_undecaprenol_N_acetylglucosamine_transferase	.	Aminosugar Metabolism	.	[c] : uacgam + uagmda --> h + uaagmda + udp
R_CHTNASE1	chitinase,ptl	.	Aminosugar Metabolism	3.2.1.14	[c] : 2 chtn + h2o --> ctobiose
R_CHTBNASE	beta-N-acetylhexosaminidase	.	Aminosugar Metabolism	3.2.1.52	[c] : ctobiose + h2o --> 2 acgam
R_AGDC_r	N-acetylglucosamine-6-phosphatedeacetylase(reversible)	.	Aminosugar Metabolism	3.5.1.25	[c] : acgam6p + h2o <==> ac + gam6p
R_UAG4E	R_UDP_N_acetylglucosamine_4_epimerase	.	Aminosugar Metabolism	5.1.3.7	[c] : uacgam <==> udpacgal
R_ACNAM9PL	N-Acetylneuraminate9-phosphatepyruvate-lyase(pyruvate-phosphorylating)	.	Aminosugar Metabolism	2.5.1.56 2.5.1.57	[c] : acmanap + h2o + pep --> acnamp + pi
R_GF6PTA	glutamine-fructose-6-phosphatetransaminase	.	Aminosugar Metabolism	2.6.1.16	[c] : f6p + gln-l --> gam6p + glu-l
R_UAGDP	UDP-N-acetylglucosaminediphosphorylase	.	Aminosugar Metabolism	2.7.7.23	[c] : acgam1p + h + utp --> ppi + uacgam
R_CMPSAS	CMPsialicacidsynthase	.	Aminosugar Metabolism	2.7.7.43	[c] : acnam + ctp --> cmpacna + ppi
R_CHTNASE	chitinase	.	Aminosugar Metabolism	3.2.1.14	[c] : chtn + 2 h2o --> 3 acgam
R_ACNMSr	N-acetylneuraminate synthase(reversible)	.	Aminosugar Metabolism	2.5.1.56	[c] : acnam + pi <==> acmana + pep + h2o
R_G5SD	glutamate-5-semialdehydedehydrogenase	.	Arginine and Proline Metabolism	1.2.1.41	[c] : glu5p + h + nadph --> glu5sa + nadp + pi
R_PRO1x_r	prolineoxidase(L-proline,NAD)	.	Arginine and Proline Metabolism	1.5.1.2	[c] : nad + pro-l <==> 1pyr5c + 2 h + nadh
R_EHGLAT	L-erythro-4-Hydroxyglutamate:2-oxoglutarateaminotransferase	.	Arginine and Proline Metabolism	2.6.1.1	[c] : akg + e4hglu --> 4h2oglt + glu-l
R_PROTRS	Prolyl-tRNAsynthetase	.	Arginine and Proline Metabolism	6.1.1.15	[c] : atp + pro-l + trnapro --> amp + ppi + protrna
R_ARGTRS	Arginyl-tRNAsynthetase	.	Arginine and Proline Metabolism	6.1.1.19	[c] : arg-l + atp + trnaarg --> amp + argtrna + ppi
R_G5SADr	L-glutamate5-semialdehydedehydratase,reversible	.	Arginine and Proline Metabolism	.	[c] : glu5sa <==> 1pyr5c + h + h2o
R_BIOMASS	Total biomass flux including extracellular protein	.	Biomass	.	1.0 cellmass[c] + 1.3 cellome[e] --> biomass[c]
R_BIOMASScell	Biomass flux describing cell mass alone, excluding extracellular protein	.	Biomass	.	[c] : 0.0 glycogen + 0.257980584 ala-l + 0.176597196 arg-l + 0.218152121 asn-l + 0.230278549 asp-l + 0.047389692 cys-l + 0.308171564 glu-l + 0.103857352 gln-l + 0.270219364 gly + 0.057785913 his-l + 0.343142715 ile-l + 0.350014856 leu-l + 0.327413561 lys-l + 0.101531685 met-l + 0.171391596 phe-l + 0.137139492 pro-l + 0.244438532 ser-l + 0.203965923 thr-l + 0.035839999 trp-l + 0.170934701 tyr-l + …
R_CELLOME	Cellulosome biosynthesis and export	.	Cellulosome	.	0.073961 ala-l[c] + 0.031185 arg-l[c] + 0.056501 asn-l[c] + 0.072215 asp-l[c] + 0.008415 cys-l[c] + 0.054069 glu-l[c] + 0.023909 gln-l[c] + 0.082939 gly[c] + 0.013743 his-l[c] + 0.060879 ile-l[c] + 0.065801 leu-l[c] + 0.056547 lys-l[c] + 0.019202 met-l[c] + 0.036677 phe-l[c] + 0.062856 pro-l[c] + 0.061534 ser-l[c] + 0.073364 thr-l[c] + 0.021761 trp-l[c] + 0.054915 tyr-l[c] + 0.069528 val-l[c] + a…
R_AMAA	N-acetylmuramoyl-L-alanineamidase	.	Cell Envelope Biosynthesis	3.5.1.28	[c] : acmama + h2o --> acmam + ala-l
R_G3POA_CT	R_glycerol_3_phosphate_O_acyltransferase	.	Cell Envelope Biosynthesis	.	[c] : glyc3p + 0.051 dcacoa + 0.022 trdacoa + 0.023 fa1coa + 0.0092 tdcoa + 0.022 tdecoa + 0.323 fa6coa + 0.2293 pmtcoa + 0.1334 fa12coa + 0.1255 hdcoa + 0.0479 stcoaiso + 0.0137 stcoa --> 1ag3p_ct + coa
R_LIPO1S24_CT	R_lipoteichoic_acid_synthesis__n24___linked__glucose_substituted	.	Cell Envelope Biosynthesis	.	[c] : 24 cdpglyc + d12dg_ct + 24 udpg --> 24 cmp + 48 h + lipo1_24_ct + 24 udp
R_LIPO2S24_CT	R_lipoteichoic_acid_synthesis__n24___linked__N_acetylglucosamine_substituted	.	Cell Envelope Biosynthesis	.	[c] : 24 cdpglyc + d12dg_ct + 24 uacgam --> 24 cmp + 48 h + lipo2_24_ct + 24 udp
R_LIPO3S24_CT	R_lipoteichoic_acid_synthesis__n24___unliked__D_alanine_substituted	.	Cell Envelope Biosynthesis	.	[c] : 24 ala-d + 24 atp + 24 cdpglyc + d12dg_ct + 24 h2o --> 24 amp + 24 cmp + 48 h + lipo3_24_ct + 24 ppi
R_LIPO4S24_CT	R_lipoteichoic_acid_synthesis__n24___linked__unsubstituted	.	Cell Envelope Biosynthesis	.	[c] : 24 cdpglyc + d12dg_ct --> cmp + h + lipo4_24_ct
R_LYSLG_CT	R_lysylphosphatidylglycerol_synthesis	.	Cell Envelope Biosynthesis	.	[c] : atp + lys-l + pgly_ct --> amp + h + lysylpgly_ct + ppi
R_PPTGS_CT	R_Peptidoglycan_subunit_synthesis	.	Cell Envelope Biosynthesis	.	[c] : uaagmda --> h + peptido_ct + udcpdp
R_TECA1S45	R_glycerol_teichoic_acid__n45___unlinked__unsubstituted	.	Cell Envelope Biosynthesis	.	[c] : 45 cdpglyc + uacgam + uacmam --> cmp + gtca1_45_ct + h + udp + ump
R_TECA2S45	R_glycerol_teichoic_acid__n45___unlinked__D_ala_substituted	.	Cell Envelope Biosynthesis	.	[c] : 45 ala-d + 45 atp + 45 cdpglyc + 45 h2o + uacgam + uacmam --> amp + cmp + gtca2_45_ct + h + ppi + udp + ump
R_TECA3S45	R_glycerol_teichoic_acid__n45___unlinked__glucose_substituted	.	Cell Envelope Biosynthesis	.	[c] : 45 cdpglyc + h2o + uacgam + uacmam + 45 udpg --> cmp + gtca3_45_ct + h + udp + ump
R_TECA4S_CT	R_minor_teichoic_acid_synthesis__n30_	.	Cell Envelope Biosynthesis	.	[c] : 30 h2o + 30 udpacgal + 30 udpg --> 60 h + tcam_ct + 30 udp + 30 ump
R_TEICH45	R_teichuronic_acid__n45___unlinked__GalNAc_GlcA_repeated	.	Cell Envelope Biosynthesis	.	[c] : 45 udpacgal + 45 udpglcur <==> 45 h + teich_45_ct + 45 udp + 45 ump
R_UGT_CT	R_UDP_glucosyltransferase__diglucosyl_	.	Cell Envelope Biosynthesis	.	[c] : 12dgr_ct + 2 udpg --> d12dg_ct + 2 h + 2 udp
R_UGT1_CT	R_UDP_glucosyltransferase__monoglucosyl_	.	Cell Envelope Biosynthesis	.	[c] : 12dgr_ct + udpg --> h + m12dg_ct + udp
R_UGT2_CT	R_UDP_glucosyltransferase__triglucosyl_	.	Cell Envelope Biosynthesis	.	[c] : 12dgr_ct + 3 udpg --> 3 h + t12dg_ct + 3 udp
R_UAPGR	UDP-N-acetylenolpyruvoylglucosaminereductase	.	Cell Envelope Biosynthesis	1.1.1.158	[c] : h + nadph + uaccg --> nadp + uamr
R_G1PACT	glucosamine-1-phosphateN-acetyltransferase	.	Cell Envelope Biosynthesis	2.3.1.157	[c] : accoa + gam1p --> acgam1p + coa + h
R_AGPATr_CT	R_1_acylglycerol_3_phosphate_O_acyltransferase	.	Cell Envelope Biosynthesis	2.3.1.51	[c] : 1ag3p_ct + 0.051 dcacoa + 0.022 trdacoa + 0.023 fa1coa + 0.0092 tdcoa + 0.022 tdecoa + 0.323 fa6coa + 0.2293 pmtcoa + 0.1334 fa12coa + 0.1255 hdcoa + 0.0479 stcoaiso + 0.0137 stcoa --> 12dag3p_ct + coa
R_UAGCVT	UDP-N-acetylglucosamine1-carboxyvinyltransferase	.	Cell Envelope Biosynthesis	2.5.1.7	[c] : pep + uacgam --> pi + uaccg
R_DAGK_CT	R_diacylglycerol_kinase	.	Cell Envelope Biosynthesis	2.7.1.107	[c] : 12dgr_ct + atp --> 12dag3p_ct + adp + h
R_UDCPKr	undecaprenolkinase(reversible)	.	Cell Envelope Biosynthesis	2.7.1.66	[c] : atp + udcp <==> adp + h + udcpp
R_G3PCT	R_glycerol_3_phosphate_cytidylyltransferase	.	Cell Envelope Biosynthesis	2.7.7.39	[c] : ctp + glyc3p + h --> cdpglyc + ppi
R_PHCYT_CT	R_phosphatidate_cytidylyltransferase	.	Cell Envelope Biosynthesis	2.7.7.41	[c] : 12dag3p_ct + ctp + h --> cdpdag_ct + ppi
R_CLPNS2_CT	R_cardiolipin_synthase	.	Cell Envelope Biosynthesis	2.7.8.-	[c] : 2 pgly_ct --> cdlp_ct + glyc
R_PAPPT3	phospho-N-acetylmuramoyl-pentapeptide-transferase(meso-2,6-diaminopimelate)	.	Cell Envelope Biosynthesis	2.7.8.13	[c] : udcpp + ugmda --> uagmda + ump
R_CDGPT_CT	R_CDPdiacylglycerolsn_glycerol_3_phosphate_3_phosphatidyltransferase	.	Cell Envelope Biosynthesis	2.7.8.5	[c] : cdpdag_ct + glyc3p --> cmp + h + pglyp_ct
R_CDPDSP_CT	R_CDPdiacylglycerol_serine_O_phosphatidyltransferase	.	Cell Envelope Biosynthesis	2.7.8.8	[c] : cdpdag_ct + ser-l --> cmp + h + ps_ct
R_PGPPH_CT	R_Phosphatidylglycerophosphate_phosphohydrolase	.	Cell Envelope Biosynthesis	3.1.3.27	[c] : h2o + pglyp_ct --> pgly_ct + pi
R_PAP_CT	R_phosphatidic_acid_phosphatase	.	Cell Envelope Biosynthesis	3.1.3.4	[c] : 12dag3p_ct + h2o --> 12dgr_ct + pi
R_UDCPDP	undecaprenyl-diphosphatase	.	Cell Envelope Biosynthesis	3.6.1.27	[c] : h2o + udcpdp --> h + pi + udcpp
R_PSDC_CT	R_phosphatidylserine_decarboxylase	.	Cell Envelope Biosynthesis	4.1.1.65	[c] : ps_ct --> co2 + psetha_ct
R_GLUR	glutamateracemase	.	Cell Envelope Biosynthesis	5.1.1.3	[c] : glu-d <==> glu-l
R_PGAMT	phosphoglucosaminemutase	.	Cell Envelope Biosynthesis	5.4.2.10	[c] : gam1p <==> gam6p
R_UGMDDS	UDP-N-acetylmuramoyl-L-alanyl-D-glutamyl-meso-2,6-diaminopimeloyl-D-alanyl-D-alaninesynthetase	.	Cell Envelope Biosynthesis	6.3.2.10	[c] : alaala + atp + ugmd --> adp + h + pi + ugmda
R_UAAGDS	UDP-N-acetylmuramoyl-L-alanyl-D-glutamyl-meso-2,6-diaminopimelatesynthetase	.	Cell Envelope Biosynthesis	6.3.2.13	[c] : 26dap-m + atp + uamag --> adp + h + pi + ugmd
R_ALAALAr	D-alanine-D-alanineligase(reversible)	.	Cell Envelope Biosynthesis	6.3.2.4	[c] : 2 ala-d + atp <==> adp + alaala + h + pi
R_UAMAS	UDP-N-acetylmuramoyl-L-alaninesynthetase	.	Cell Envelope Biosynthesis	6.3.2.8	[c] : ala-l + atp + uamr --> adp + h + pi + uama
R_UAMAGS	UDP-N-acetylmuramoyl-L-alanyl-D-glutamatesynthetase	.	Cell Envelope Biosynthesis	6.3.2.9	[c] : atp + glu-d + uama --> adp + h + pi + uamag
R_UAG2E	UDP-N-acetylglucosamine2-epimerase	.	Cell Envelope Biosynthesis	5.1.3.14	[c] : uacgam <==> uacmam
R_UAG2EMA	UDP-N-acetyl-D-glucosamine2-epimerase(Hydrolysis)	.	Cell Envelope Biosynthesis	5.1.3.14	[c] : h2o + uacgam <==> acmana + h + udp
R_cellbp	cellobiosephosphorylase	.	Cellulose Metabolism	2.4.1.20	[c] : cellobiose + pi --> g1p + glc-d
R_cellhp	cellohexaosephosphorylase	.	Cellulose Metabolism	2.4.1.49	[c] : cellohexaose + pi --> g1p + cellopentaose
R_cellpp	cellopentaosephosphorylase	.	Cellulose Metabolism	2.4.1.49	[c] : cellopentaose + pi --> g1p + cellotetraose
R_celltp	cellotriosephosphorylase	.	Cellulose Metabolism	2.4.1.49	[c] : cellotriose + pi --> g1p + cellobiose
R_cellttp	cellotetraosephosphorylase	.	Cellulose Metabolism	2.4.1.49	[c] : cellotetraose + pi --> g1p + cellotriose
R_bglu1	betaglucosidase,cellulose	.	Cellulose Metabolism	3.2.1.21	[e] : cellulose + h2o --> glc-d
R_bglu2	betaglucosidase	.	Cellulose Metabolism	3.2.1.21	[c] : cellobiose + h2o --> 2 glc-d
R_bglu2_ext	betaglucosidase	.	Cellulose Metabolism	3.2.1.21	[e] : cellobiose + h2o --> 2 glc-d
R_bglu3	betaglucosidase	.	Cellulose Metabolism	3.2.1.21	[c] : cellotriose + h2o --> glc-d + cellobiose
R_bglu3_ext	betaglucosidase	.	Cellulose Metabolism	3.2.1.21	[e] : cellotriose + h2o --> glc-d + cellobiose
R_bglu4	betaglucosidase	.	Cellulose Metabolism	3.2.1.21	[c] : cellotetraose + h2o --> glc-d + cellotriose
R_bglu4_ext	betaglucosidase	.	Cellulose Metabolism	3.2.1.21	[e] : cellotetraose + h2o --> glc-d + cellotriose
R_bglu5	betaglucosidase	.	Cellulose Metabolism	3.2.1.21	[c] : cellopentaose + h2o --> glc-d + cellotetraose
R_bglu5_ext	betaglucosidase	.	Cellulose Metabolism	3.2.1.21	[e] : cellopentaose + h2o --> glc-d + cellotetraose
R_bglu6	betaglucosidase	.	Cellulose Metabolism	3.2.1.21	[c] : cellohexaose + h2o --> glc-d + cellopentaose
R_bglu6_ext	betaglucosidase	.	Cellulose Metabolism	3.2.1.21	[e] : cellohexaose + h2o --> glc-d + cellopentaose
R_cellulase2	cellulose_breakdown	.	Cellulose Metabolism	3.2.1.4 3.2.1.91	[e] : 2 cellulose + h2o --> cellobiose
R_cellulase3	cellulose_breakdown	.	Cellulose Metabolism	3.2.1.4 3.2.1.91	[e] : 3 cellulose + h2o --> cellotriose
R_cellulase4	cellulose_breakdown	.	Cellulose Metabolism	3.2.1.4 3.2.1.91	[e] : 4 cellulose + h2o --> cellotetraose
R_cellulase5	cellulose_breakdown	.	Cellulose Metabolism	3.2.1.4 3.2.1.91	[e] : 5 cellulose + h2o --> cellopentaose
R_cellulase6	cellulose_breakdown	.	Cellulose Metabolism	3.2.1.4 3.2.1.91	[e] : 6 cellulose + h2o --> cellohexaose
R_MDH	malatedehydrogenase	.	Citric Acid Cycle	1.1.1.37	[c] : mal-l + nad <==> h + nadh + oaa
R_ICDHyr	isocitratedehydrogenase(NADP)	.	Citric Acid Cycle	1.1.1.42	[c] : icit + nadp <==> akg + co2 + nadph
R_OORr	_2-oxoglutaratesynthase(reversible)	.	Citric Acid Cycle	1.2.7.3	[c] : akg + coa + 2 fdox <==> co2 + 2 fdred + h + succoa
R_SUCOAS	succinyl-CoAsynthetase(ADP-forming)	.	Citric Acid Cycle	6.2.1.5	[c] : atp + coa + succ <==> adp + pi + succoa
R_CS	citratesynthase	.	Citric Acid Cycle	2.3.3.1	[c] : accoa + h2o + oaa --> cit + coa + h
R_FUM	fumarase	.	Citric Acid Cycle	4.2.1.2	[c] : fum + h2o <==> mal-l
R_ACONT	aconitase	.	Citric Acid Cycle	4.2.1.3	[c] : cit <==> icit
R_SLDx	L-sulfolactatedehydrogenase(NAD+)	.	Cysteine Metabolism	1.1.1.272	[c] : nad + sl-l <==> 3spyr + h + nadh
R_PAPSR	phosphoadenylyl-sulfatereductase(thioredoxin)	.	Cysteine Metabolism	1.8.4.8	[c] : paps + trdrd --> 2 h + pap + so3 + trdox
R_SERAT	serineO-acetyltransferase	.	Cysteine Metabolism	2.3.1.30	[c] : accoa + ser-l <==> acser + coa
R_CYSS	cysteinesynthase	.	Cysteine Metabolism	2.5.1.47	[c] : acser + h2s --> ac + cys-l + h
R_CYSTS	cystathioninebeta-synthase	.	Cysteine Metabolism	4.2.1.22	[c] : hcys-l + ser-l --> cyst-l + h2o
R_CYSTGL	cystathionineg-lyase	.	Cysteine Metabolism	4.4.1.1	[c] : cyst-l + h2o --> 2obut + cys-l + nh4
R_CYSTRS	Cysteinyl-tRNAsynthetase	.	Cysteine Metabolism	6.1.1.16	[c] : atp + cys-l + trnacys --> amp + cystrna + ppi
R_MCOATA	Malonyl-CoA-ACPtransacylase	.	Fatty Acid Metabolism	2.3.1.39	[c] : acp + malcoa <==> coa + malacp
R_KAS1	R_b_ketoacyl_synthetase__Iso_C140_	.	Fatty Acid Metabolism	2.3.1.41	[c] : 14 h + ibcoa + 5 malcoa + 10 nadph --> 5 co2 + 6 coa + fa1 + 4 h2o + 10 nadp
R_KAS10	R_b_ketoacyl_synthetase__Anteiso_C171_	.	Fatty Acid Metabolism	2.3.1.41	[c] : 2mbcoa + 16 h + 6 malcoa + 11 nadph --> 6 co2 + 7 coa + fa10 + 5 h2o + 11 nadp
R_KAS100iso	R_b_ketoacyl_synthetase__branched(iso)_C100	.	Fatty Acid Metabolism	2.3.1.41	[c] : 8 h + ibcoa + 3 malcoa + 6 nadph --> 3 co2 + 4 coa + dca + 2 h2o + 6 nadp
R_KAS11	R_b_ketoacyl_synthetase__Iso_C170_	.	Fatty Acid Metabolism	2.3.1.41	[c] : 17 h + ivcoa + 6 malcoa + 12 nadph --> 6 co2 + 7 coa + fa11 + 5 h2o + 12 nadp
R_KAS12	R_b_ketoacyl_synthetase__Anteiso_C170_	.	Fatty Acid Metabolism	2.3.1.41	[c] : 2mbcoa + 17 h + 6 malcoa + 12 nadph --> 6 co2 + 7 coa + fa12 + 5 h2o + 12 nadp
R_KAS13	R_b_ketoacyl_synthetase__n_C180_	.	Fatty Acid Metabolism	2.3.1.41	[c] : accoa + 23 h + 8 malcoa + 16 nadph --> 8 co2 + 9 coa + 7 h2o + 16 nadp + ocdca
R_KAS130iso	R_b_ketoacyl_synthetase__branched(iso)_C130	.	Fatty Acid Metabolism	2.3.1.41	[c] : 11 h + ivcoa + 4 malcoa + 8 nadph --> 4 co2 + 5 coa + trdca + 3 h2o + 8 nadp
R_KAS141	R_b_ketoacyl_synthetase__n_C141_	.	Fatty Acid Metabolism	2.3.1.41	[c] : accoa + 16 h + 6 malcoa + 11 nadph --> 6 co2 + 7 coa + 5 h2o + 11 nadp + ttdcea
R_KAS17	R_b_ketoacyl_synthetase__n_C181_	.	Fatty Acid Metabolism	2.3.1.41	[c] : accoa + 22 h + 8 malcoa + 15 nadph --> 8 co2 + 9 coa + 7 h2o + 15 nadp + ocdcea
R_KAS180iso	R_b_ketoacyl_synthetase__Iso_C180_	.	Fatty Acid Metabolism	2.3.1.41	[c] : 20 h + ibcoa + 7 malcoa + 14 nadph --> 7 co2 + 8 coa + ocdcaiso + 6 h2o + 14 nadp
R_KAS2	R_b_ketoacyl_synthetase__Iso_C180_	.	Fatty Acid Metabolism	2.3.1.41	[c] : accoa + 17 h + 6 malcoa + 12 nadph --> 6 co2 + 7 coa + 5 h2o + 12 nadp + ttdca
R_KAS3	R_b_ketoacyl_synthetase__Iso_C150_	.	Fatty Acid Metabolism	2.3.1.41	[c] : 14 h + ivcoa + 5 malcoa + 10 nadph --> 5 co2 + 6 coa + fa3 + 4 h2o + 10 nadp
R_KAS4	R_b_ketoacyl_synthetase__Anteiso_C150_	.	Fatty Acid Metabolism	2.3.1.41	[c] : 2mbcoa + 14 h + 5 malcoa + 10 nadph --> 5 co2 + 6 coa + fa4 + 4 h2o + 10 nadp
R_KAS5	R_b_ketoacyl_synthetase__Iso_C161_	.	Fatty Acid Metabolism	2.3.1.41	[c] : 16 h + ibcoa + 6 malcoa + 11 nadph --> 6 co2 + 7 coa + fa5 + 5 h2o + 11 nadp
R_KAS6	R_b_ketoacyl_synthetase__Iso_C160_	.	Fatty Acid Metabolism	2.3.1.41	[c] : 17 h + ibcoa + 6 malcoa + 12 nadph --> 6 co2 + 7 coa + fa6 + 5 h2o + 12 nadp
R_KAS7	R_b_ketoacyl_synthetase__n_C161_	.	Fatty Acid Metabolism	2.3.1.41	[c] : accoa + 19 h + 7 malcoa + 13 nadph --> 7 co2 + 8 coa + 6 h2o + hdcea + 13 nadp
R_KAS8	R_b_ketoacyl_synthetase__palmitate__n_C160_	.	Fatty Acid Metabolism	2.3.1.41	[c] : accoa + 20 h + 7 malcoa + 14 nadph --> 7 co2 + 8 coa + 6 h2o + hdca + 14 nadp
R_KAS9	R_b_ketoacyl_synthetase__Iso_C171_	.	Fatty Acid Metabolism	2.3.1.41	[c] : 16 h + ivcoa + 6 malcoa + 11 nadph --> 6 co2 + 7 coa + fa9 + 5 h2o + 11 nadp
R_FACOAL100	R_fatty_acid__CoA_ligase__Iso_C100_	.	Fatty Acid Metabolism	6.2.1.3	[c] : atp + coa + dca <==> amp + dcacoa + ppi
R_FACOAL130	R_fatty_acid__CoA_ligase__Iso_C130_	.	Fatty Acid Metabolism	6.2.1.3	[c] : atp + coa + trdca <==> amp + trdacoa + ppi
R_FACOAL140	R_fatty_acid__CoA_ligase__tetradecanoate_	.	Fatty Acid Metabolism	6.2.1.3	[c] : atp + coa + ttdca <==> amp + ppi + tdcoa
R_FACOAL140_ISO_	R_fatty_acid__CoA_ligase__Iso_C140_	.	Fatty Acid Metabolism	6.2.1.3	[c] : atp + coa + fa1 <==> amp + fa1coa + ppi
R_FACOAL141	R_fatty_acid__CoA_ligase__tetradecenoate_	.	Fatty Acid Metabolism	6.2.1.3	[c] : atp + coa + ttdcea <==> amp + ppi + tdecoa
R_FACOAL150_anteiso_	R_fatty_acid__CoA_ligase__anteiso_C150_	.	Fatty Acid Metabolism	6.2.1.3	[c] : atp + coa + fa4 <==> amp + fa4coa + ppi
R_FACOAL150_ISO_	R_fatty_acid__CoA_ligase__Iso_C150_	.	Fatty Acid Metabolism	6.2.1.3	[c] : atp + coa + fa3 <==> amp + fa3coa + ppi
R_FACOAL160	R_fatty_acid__CoA_ligase__hexadecanoate_	.	Fatty Acid Metabolism	6.2.1.3	[c] : atp + coa + hdca <==> amp + pmtcoa + ppi
R_FACOAL160_ISO_	R_fatty_acid__CoA_ligase__Iso_C160_	.	Fatty Acid Metabolism	6.2.1.3	[c] : atp + coa + fa6 <==> amp + fa6coa + ppi
R_FACOAL161	R_fatty_acid__CoA_ligase__hexadecenoate_	.	Fatty Acid Metabolism	6.2.1.3	[c] : atp + coa + hdcea <==> amp + hdcoa + ppi
R_FACOAL161_ISO_	R_fatty_acid__CoA_ligase__Iso_C161_	.	Fatty Acid Metabolism	6.2.1.3	[c] : atp + coa + fa5 <==> amp + fa5coa + ppi
R_FACOAL170_anteiso_	R_fatty_acid__CoA_ligase__anteiso_C170_	.	Fatty Acid Metabolism	6.2.1.3	[c] : atp + coa + fa12 <==> amp + fa12coa + ppi
R_FACOAL170_ISO_	R_fatty_acid__CoA_ligase__Iso_C170_	.	Fatty Acid Metabolism	6.2.1.3	[c] : atp + coa + fa11 <==> amp + fa11coa + ppi
R_FACOAL171_anteiso_	R_fatty_acid__CoA_ligase__anteiso_C171_	.	Fatty Acid Metabolism	6.2.1.3	[c] : atp + coa + fa10 <==> amp + fa10coa + ppi
R_FACOAL171_ISO_	R_fatty_acid__CoA_ligase__Iso_C171_	.	Fatty Acid Metabolism	6.2.1.3	[c] : atp + coa + fa9 <==> amp + fa9coa + ppi
R_FACOAL180	R_fatty_acid__CoA_ligase__octadecanoate_	.	Fatty Acid Metabolism	6.2.1.3	[c] : atp + coa + ocdca <==> amp + ppi + stcoa
R_FACOAL180_ISO_	R_fatty_acid__CoA_ligase__Iso_C180_	.	Fatty Acid Metabolism	6.2.1.3	[c] : atp + coa + ocdcaiso <==> amp + ppi + stcoaiso
R_FACOAL181	R_fatty_acid__CoA_ligase__octadecenoate_	.	Fatty Acid Metabolism	6.2.1.3	[c] : atp + coa + ocdcea <==> amp + odecoa + ppi
R_ACCOAC	R_acetyl_CoA_carboxylase	.	Fatty Acid Metabolism	6.4.1.2 6.3.4.14	[c] : accoa + atp + hco3 --> adp + h + malcoa + pi
R_MTHFR3	_5,10-methylenetetrahydrofolatereductase(NADPH)	.	Folate Metabolism	1.5.1.20	[c] : 2 h + mlthf + nadph --> 5mthf + nadp
R_DHFR	dihydrofolatereductase	.	Folate Metabolism	1.5.1.3	[c] : dhf + h + nadph <==> nadp + thf
R_MTHFD	methylenetetrahydrofolatedehydrogenase(NADP)	.	Folate Metabolism	1.5.1.5	[c] : mlthf + nadp <==> methf + nadph
R_DHPS	dihydropteroatesynthase	.	Folate Metabolism	2.5.1.15	[c] : 2ahhmp + 4abz --> dhpt + h2o
R_FOLD3	dihydropteroatesynthase	.	Folate Metabolism	2.5.1.15	[c] : 2ahhmd + 4abz --> dhpt + ppi
R_PABB	pabb	.	Folate Metabolism	2.6.1.85	[c] : chor + nh4 --> 4adcho + h2o
R_HPPK	_2-amino-4-hydroxy-6-hydroxymethyldihydropteridinediphosphokinase	.	Folate Metabolism	2.7.6.3	[c] : 2ahhmp + atp --> 2ahhmd + amp + h
R_AKP1	alkalinephosphatase(Dihydroneopterin)	.	Folate Metabolism	3.1.3.1	[c] : ahdt + 3 h2o --> dhnpt + 2 h + 3 pi
R_GTPCI	GTPcyclohydrolaseI	.	Folate Metabolism	3.5.4.16	[c] : gtp + h2o --> ahdt + for + h
R_FTHFL	formate-tetrahydrofolateligase	.	Folate Metabolism	3.5.4.9 6.3.4.3	[c] : atp + for + thf <==> 10fthf + adp + pi
R_MTHFC	methenyltetrahydrofolatecyclohydrolase	.	Folate Metabolism	3.5.4.9 6.3.4.3	[c] : h2o + methf <==> 10fthf + h
R_DHNPA	dihydroneopterinaldolase	.	Folate Metabolism	4.1.2.25	[c] : dhnpt --> 2ahhmp + gcald + h
R_ADCL	_4-aminobenzoatesynthase	.	Folate Metabolism	4.1.3.38	[c] : 4adcho --> 4abz + h + pyr
R_PTHPS	_6-pyruvoyltetrahydropterinsynthase	.	Folate Metabolism	4.2.3.12	[c] : ahdt --> 6pthp + pppi
R_DHFS	dihydrofolatesynthase	.	Folate Metabolism	6.3.2.17	[c] : atp + dhpt + glu-l --> adp + dhf + pi
R_FTHFCL	_5-formethyltetrahydrofolatecyclo-ligase	.	Folate Metabolism	6.3.3.2	[c] : 5fthf + atp --> adp + methf + pi
R_GLUSy	glutamatesynthase(NADPH)	.	Glutamate Metabolism	1.4.1.13	[c] : akg + gln-l + h + nadph --> 2 glu-l + nadp
R_GLUDy	glutamatedehydrogenase(NADP)	.	Glutamate Metabolism	1.4.1.4	[c] : glu-l + h2o + nadp <==> akg + h + nadph + nh4
R_ALATA_L	L-alaninetransaminase	.	Glutamate Metabolism	2.6.1.2	[c] : akg + ala-l <==> glu-l + pyr
R_GLNTRS	Glutaminyl-tRNAsynthetase	.	Glutamate Metabolism	6.1.1.18	[c] : atp + gln-l + trnagln --> amp + glntrna + ppi
R_GLNS	glutaminesynthetase	.	Glutamate Metabolism	6.3.1.2	[c] : atp + glu-l + nh4 --> adp + gln-l + h + pi
R_GLUTRS	Glutamyl-tRNAsynthetase	.	Glutamate Metabolism	6.1.1.17	[c] : atp + glu-l + trnaglu --> amp + glutrna + ppi
R_HSDxi	homoserinedehydrogenase(NADH),irreversible	.	Glycine, Serine, and Threonine Metabolism	1.1.1.3	[c] : aspsa + h + nadh --> hom-l + nad
R_GLYAT	glycineC-acetyltransferase	.	Glycine, Serine, and Threonine Metabolism	2.3.1.29	[c] : accoa + gly <==> 2aobut + coa
R_SERTRS	Seryl-tRNAsynthetase	.	Glycine, Serine, and Threonine Metabolism	6.1.1.11	[c] : atp + ser-l + trnaser --> amp + ppi + sertrna
R_GLYTRS	Glycyl-tRNAsynthetase	.	Glycine, Serine, and Threonine Metabolism	6.1.1.14	[c] : atp + gly + trnagly --> amp + glytrna + ppi
R_PGCD	phosphoglyceratedehydrogenase	.	Glycine, Serine, and Threonine Metabolism	1.1.1.95	[c] : 3pg + nad --> 3php + h + nadh
R_GHMT2r	glycinehydroxymethyltransferase,reversible	.	Glycine, Serine, and Threonine Metabolism	2.1.2.1	[c] : ser-l + thf <==> gly + h2o + mlthf
R_SPTi	serine-pyruvateaminotransferase(irreversible),peroxisomal	.	Glycine, Serine, and Threonine Metabolism	2.6.1.51	[c] : pyr + ser-l <==> ala-l + hpyr
R_PSERT	phosphoserinetransaminase	.	Glycine, Serine, and Threonine Metabolism	2.6.1.52	[c] : 3php + glu-l --> akg + pser-l
R_HSK	homoserinekinase	.	Glycine, Serine, and Threonine Metabolism	2.7.1.39	[c] : atp + hom-l --> adp + h + phom
R_PSP_L	phosphoserinephosphatase(L-serine)	.	Glycine, Serine, and Threonine Metabolism	3.1.3.3	[c] : h2o + pser-l --> pi + ser-l
R_THRS	threoninesynthase	.	Glycine, Serine, and Threonine Metabolism	4.2.3.1	[c] : h2o + phom --> pi + thr-l
R_GLCP	glycogenphosphorylase	.	Glycogen Metabolism	2.4.1.1	[c] : glycogen + pi --> g1p
R_GBEZ	_1,4-alpha-glucanbranchingenzyme	.	Glycogen Metabolism	2.4.1.18	[c] : 14glun --> glycogen + h2o
R_GLCS1	glycogensynthase(ADPGlc)	.	Glycogen Metabolism	2.4.1.21	[c] : adpglc --> adp + glycogen + h
R_G3PD1	glycerol-3-phosphatedehydrogenase(NAD)	.	Glycolysis/Gluconeogenesis	1.1.1.94	[c] : glyc3p + nad <==> dhap + h + nadh
R_GLYK	glycerolkinase	.	Glycolysis/Gluconeogenesis	2.7.1.30	[c] : atp + glyc --> adp + glyc3p + h
R_LDH_L	L-lactatedehydrogenase	.	Glycolysis/Gluconeogenesis	1.1.1.27	[c] : lac-l + nad <==> h + nadh + pyr
R_GAPD	glyceraldehyde-3-phosphatedehydrogenase	.	Glycolysis/Gluconeogenesis	1.2.1.12	[c] : g3p + nad + pi <==> 13dpg + h + nadh
R_HEX1	hexokinase(D-glucose:ATP)	.	Glycolysis/Gluconeogenesis	2.7.1.2	[c] : atp + glc-d --> adp + g6p + h
R_PFK	phosphofructokinase	.	Glycolysis/Gluconeogenesis	2.7.1.11	[c] : atp + f6p --> adp + fdp + h
R_PYK	pyruvatekinase	.	Glycolysis/Gluconeogenesis	2.7.1.40	[c] : adp + h + pep --> atp + pyr
R_PGK	phosphoglyceratekinase	.	Glycolysis/Gluconeogenesis	2.7.2.3	[c] : 3pg + atp <==> 13dpg + adp
R_GLGC	glucose-1-phosphateadenylyltransferase	.	Glycolysis/Gluconeogenesis	2.7.7.27	[c] : atp + g1p + h --> adpglc + ppi
R_PPS	phosphoenolpyruvatesynthase	.	Glycolysis/Gluconeogenesis	2.7.9.2	[c] : atp + h2o + pyr --> amp + 2 h + pep + pi
R_PEPCK	Phosphoenolpyruvatecarboxykinase(GTP)	.	Glycolysis/Gluconeogenesis	4.1.1.32	[c] : gtp + oaa --> co2 + gdp + pep
R_FBA	fructose-bisphosphatealdolase	.	Glycolysis/Gluconeogenesis	4.1.2.13	[c] : fdp <==> dhap + g3p
R_ENO	enolase	.	Glycolysis/Gluconeogenesis	4.2.1.11	[c] : 2pg <==> h2o + pep
R_TPI	triose-phosphateisomerase	.	Glycolysis/Gluconeogenesis	5.3.1.1	[c] : dhap <==> g3p
R_PGI	glucose-6-phosphateisomerase	.	Glycolysis/Gluconeogenesis	5.3.1.9	[c] : g6p <==> f6p
R_PGM	phosphoglyceratemutase	.	Glycolysis/Gluconeogenesis	5.4.2.1	[c] : 2pg <==> 3pg
R_PGMT	phosphoglucomutase	.	Glycolysis/Gluconeogenesis	5.4.2.2	[c] : g1p <==> g6p
R_GLYCK	glyceratekinase	.	Glycolysis/Gluconeogenesis	2.7.1.31	[c] : atp + glyc-r --> 3pg + adp + h
R_FRUK	fructose-1-phosphatekinase	.	Glycolysis/Gluconeogenesis	2.7.1.56	[c] : atp + f1p --> adp + fdp + h
R_HISTD	histidinoldehydrogenase	.	Histidine Metabolism	1.1.1.23	[c] : h2o + histd + 2 nad --> 3 h + his-l + 2 nadh
R_IG3PS	Imidazole-glycerol-3-phosphatesynthase	.	Histidine Metabolism	2.4.2.-	[c] : gln-l + prlp --> aicar + eig3p + glu-l + h
R_ATPPRT	ATPphosphoribosyltransferase	.	Histidine Metabolism	2.4.2.17	[c] : atp + prpp --> ppi + prbatp
R_HSTPT	histidinol-phosphatetransaminase	.	Histidine Metabolism	2.6.1.9	[c] : glu-l + imacp --> akg + hisp
R_HISTP	histidinol-phosphatase	.	Histidine Metabolism	3.1.3.15	[c] : h2o + hisp --> histd + pi
R_PRAMPC	phosphoribosyl-AMPcyclohydrolase	.	Histidine Metabolism	3.5.4.19	[c] : h2o + prbamp --> prfp
R_PRATPP	phosphoribosyl-ATPpyrophosphatase	.	Histidine Metabolism	3.6.1.31	[c] : h2o + prbatp --> h + ppi + prbamp
R_HISDC	histidinedecarboxylase	.	Histidine Metabolism	4.1.1.22	[c] : h + his-l --> co2 + hista
R_IGPDH	imidazoleglycerol-phosphatedehydratase	.	Histidine Metabolism	4.2.1.19	[c] : eig3p --> h2o + imacp
R_PRMICIi	_1-(5-phosphoribosyl)-5-[(5-phosphoribosylamino)methylideneamino)imidazole-4-carboxamideisomerase(irreversible)	.	Histidine Metabolism	5.3.1.16	[c] : prfp --> prlp
R_HISTRS	Histidyl-tRNAsynthetase	.	Histidine Metabolism	6.1.1.21	[c] : atp + his-l + trnahis --> amp + histrna + ppi
R_MTAP	_5'-methylthioadenosinephosphorylase	.	Methionine Metabolism	2.4.2.28	[c] : 5mta + pi --> 5mdr1p + ade
R_MTRI	_5-methylthioribose-1-phosphateisomerase	.	Methionine Metabolism	5.3.1.23	[c] : 5mdr1p <==> 5mdru1p
R_METS	methioninesynthase	.	Methionine Metabolism	2.1.1.13	[c] : 5mthf + hcys-l --> h + met-l + thf
R_FMETTRS	Methionyl-tRNAformyltransferase	.	Methionine Metabolism	2.1.2.9	[c] : 10fthf + mettrna --> fmettrna + h + thf
R_HSST	homoserineO-succinyltransferase	.	Methionine Metabolism	2.3.1.46	[c] : hom-l + succoa --> coa + suchms
R_SHSL2r	O-succinylhomoserinelyase(H2S)	.	Methionine Metabolism	2.5.1.48	[c] : h2s + suchms <==> h + hcys-l + succ
R_SHSL4r	O-succinylhomoserinelyase(elimination),reversible	.	Methionine Metabolism	2.5.1.48	[c] : h2o + suchms <==> 2obut + h + nh4 + succ
R_AHSERL	O-acetylhomoserine(thiol)-lyase	.	Methionine Metabolism	2.5.1.49	[c] : achms + ch4s --> ac + h + met-l
R_AHSERL2	O-acetylhomoserine(thiol)-lyase	.	Methionine Metabolism	2.5.1.49	[c] : achms + h2s --> ac + h + hcys-l
R_METB1r	metb1(rev)	.	Methionine Metabolism	2.5.1.49	[c] : achms + cys-l <==> ac + cyst-l + h
R_METAT	methionineadenosyltransferase	.	Methionine Metabolism	2.5.1.6	[c] : atp + h2o + met-l --> amet + pi + ppi
R_AHC	adenosylhomocysteinase	.	Methionine Metabolism	3.3.1.1	[c] : ahcys + h2o <==> adn + hcys-l
R_CYSTL	cystathionineb-lyase	.	Methionine Metabolism	4.4.1.8	[c] : cyst-l + h2o --> hcys-l + nh4 + pyr
R_METTRS	methionyl-tRNAsynthetase	.	Methionine Metabolism	6.1.1.10	[c] : atp + met-l + trnamet --> amp + mettrna + ppi
R_MME	methylmalonyl-CoAepimerase	.	Miscellaneous	5.1.99.1	[c] : mmcoa-r <==> mmcoa-s
R_PGLYCP	Phosphoglycolatephosphatase	.	Miscellaneous	3.1.3.18	[c] : 2pglyc + h2o --> glyclt + pi
R_DDPGA	_2-dehydro-3-deoxy-phosphogluconatealdolase	.	Miscellaneous	4.1.1.3	[c] : 4h2oglt <==> glx + pyr
R_CODH2	carbonmonoxidedehydrogenase/acetyl-CoAsynthase2	.	Miscellaneous	1.2.99.2	[c] : co + 2 fdox + h2o --> co2 + 2 fdred + 2 h
R_CODHr	carbonmonoxidedehydrogenase/acetyl-CoAsynthase	.	Miscellaneous	1.2.99.2	[c] : accoa + 2 fdox + h2o + h4spt <==> co2 + coa + 2 fdred + 2 h + mh4spt
R_H2CO3D2	carboxylicaciddissociation	.	Miscellaneous	.	[c] : h + hco3 <==> h2co3
R_H2CO3D	carboxylicaciddissociation	.	Miscellaneous	4.2.1.1	[c] : co2 + h2o <==> h2co3
R_FDXHASE	ferredoxinhydrogenase	.	Miscellaneous	1.12.7.2	[c] : 2 fdred + 2 h <==> h2 + 2 fdox
R_NIT_n1p4	nitrogenase	.	Miscellaneous	1.18.6.1	[c] : 32 atp + 8 fdred + 32 h2o + n2 --> 32 adp + 8 fdox + 6 h + h2 + 2 nh4 + 32 pi
R_FDH2	formatedehydrogenase(quinone-8:2protons)	.	Miscellaneous	1.2.2.1	for[c] + 3 h[c] + q8[c] --> co2[c] + 2 h[e] + q8h2[c]
R_NADH6	NADHdehydrogenase(ubiquinone-8&#38;3.5protons)	.	Miscellaneous	1.6.5.3	4.5 h[c] + nadh[c] + q8[c] --> 3.5 h[e] + nad[c] + q8h2[c]
R_NO3R1	Nitratereductase(Ubiquinol-8)	.	Miscellaneous	1.7.99.4	2 h[c] + no3[c] + q8h2[c] --> 2 h[e] + h2o[c] + no2[c] + q8[c]
R_PPA	inorganicdiphosphatase	.	Miscellaneous	3.6.1.1	[c] : h2o + ppi --> h + 2 pi
R_ATPS2_i	ATPsynthase(twoprotonsforoneATP)	.	Miscellaneous	3.6.3.14	atp[c] + 2 h[c] + h2o[c] --> adp[c] + 2 h[e] + pi[c]
R_NFO_h	NADH:Ferredoxin Oxidoreductase, H-translocating	.	Miscellaneous	3.D.6.1.1	nadh[c] + fdox[c] + h[e] <==> nad[c] + fdred[c] + h[c]
R_NFO_Na	NADH:Ferredoxin Oxidoreductase, Na-translocating	.	Miscellaneous	3.D.6.1.1	nadh[c] + fdox[c] + na1[e] <==> nad[c] + fdred[c] + na1[c]
R_2HBO	_2-Hydroxybutyrate:NAD+oxidoreductase	.	Miscellaneous	1.1.1.27	[c] : 2hb + nad <==> 2obut + h + nadh
R_MCITS	_2-methylcitratesynthase	.	Miscellaneous	2.3.3.5	[c] : h2o + oaa + ppcoa --> 2mcit + coa + h
R_ACS2	acetyl-CoAsynthase(propionate)	.	Miscellaneous	6.2.1.1	[c] : atp + coa + ppa --> amp + ppcoa + ppi
R_SPODM	superoxidedismutase	.	Miscellaneous	1.15.1.1	[c] : 2 h + 2 o2s --> h2o2 + o2
R_ADK1	adenylatekinase	.	Nucleobase Metabolism	2.7.4.3	[c] : amp + atp <==> 2 adp
R_NDPK8	nucleoside-diphosphatekinase(ATP:dADP)	.	Nucleobase Metabolism	2.7.4.6	[c] : atp + dadp <==> adp + datp
R_ADKd	adenylatekinase(dform)	.	Nucleobase Metabolism	2.7.4.3	[c] : damp + datp <==> 2 dadp
R_GK1	guanylatekinase(GMP:ATP)	.	Nucleobase Metabolism	2.7.4.8	[c] : atp + gmp <==> adp + gdp
R_NDPK1	nucleoside-diphosphatekinase(ATP:GDP)	.	Nucleobase Metabolism	2.7.4.6	[c] : atp + gdp <==> adp + gtp
R_URIDK1r	uridylatekinase(UMP)	.	Nucleobase Metabolism	2.7.4.22	[c] : atp + ump <==> adp + udp
R_NDPK2	nucleoside-diphosphatekinase(ATP:UDP)	.	Nucleobase Metabolism	2.7.4.6	[c] : atp + udp <==> adp + utp
R_DGK1	deoxyguanylatekinase(dGMP:ATP)	.	Nucleobase Metabolism	2.7.4.8	[c] : atp + dgmp <==> adp + dgdp
R_NDPK5	nucleoside-diphosphatekinase(ATP:dGDP)	.	Nucleobase Metabolism	2.7.4.6	[c] : atp + dgdp <==> adp + dgtp
R_DTMPK	dTMPkinase	.	Nucleobase Metabolism	2.7.4.9	[c] : atp + dtmp <==> adp + dtdp
R_NDPK4	nucleoside-diphosphatekinase(ATP:dTDP)	.	Nucleobase Metabolism	2.7.4.6	[c] : atp + dtdp <==> adp + dttp
R_CYTK1	cytidylatekinase(CMP)	.	Nucleobase Metabolism	2.7.4.14	[c] : atp + cmp <==> adp + cdp
R_NDPK3	nucleoside-diphosphatekinase(ATP:CDP)	.	Nucleobase Metabolism	2.7.4.6	[c] : atp + cdp <==> adp + ctp
R_NDPK7	nucleoside-diphosphatekinase(ATP:dCDP)	.	Nucleobase Metabolism	2.7.4.6	[c] : atp + dcdp <==> adp + dctp
R_GALU	UTP-glucose-1-phosphateuridylyltransferase	.	Nucleotide Sugar Metabolism	2.7.7.9	[c] : g1p + h + utp <==> ppi + udpg
R_UDPG4E	UDPglucose4-epimerase	.	Nucleotide Sugar Metabolism	5.1.3.2	[c] : udpg <==> udpgal
R_G1PTT	glucose-1-phosphatethymidylyltransferase	.	Nucleotide Sugar Metabolism	2.7.7.33	[c] : dttp + g1p + h --> dtdpglu + ppi
R_TDPGDH	dTDPglucose4,6-dehydratase	.	Nucleotide Sugar Metabolism	4.2.1.46	[c] : dtdpglu --> dtdp4d6dg + h2o
R_TDPDRE	dTDP-4-dehydrorhamnose3,5-epimerase	.	Nucleotide Sugar Metabolism	5.1.3.13	[c] : dtdp4d6dg --> dtdp4d6dm
R_UDPGDr	UDPglucose6-dehydrogenase	.	Nucleotide Sugar Metabolism	1.1.1.22	[c] : h2o + 2 nad + udpg <==> 3 h + 2 nadh + udpglcur
R_PPM2	phosphopentomutase2(deoxyribose)	.	Pentose Phosphate Pathway	5.4.2.7	[c] : 2dr1p <==> 2dr5p
R_TKT1	transketolase	.	Pentose Phosphate Pathway	2.2.1.1	[c] : r5p + xu5p-d <==> g3p + s7p
R_TKT2	transketolase	.	Pentose Phosphate Pathway	2.2.1.1	[c] : e4p + xu5p-d <==> f6p + g3p
R_TALA	transaldolase	.	Pentose Phosphate Pathway	2.2.1.2	[c] : g3p + s7p <==> e4p + f6p
R_PRPPS	phosphoribosylpyrophosphatesynthetase	.	Pentose Phosphate Pathway	2.7.6.1	[c] : atp + r5p <==> amp + h + prpp
R_DRPA	deoxyribose-phosphatealdolase	.	Pentose Phosphate Pathway	4.1.2.4	[c] : 2dr5p --> acald + g3p
R_RPE	ribulose5-phosphate3-epimerase	.	Pentose Phosphate Pathway	5.1.3.1	[c] : ru5p-d <==> xu5p-d
R_RPI	ribose-5-phosphateisomerase	.	Pentose Phosphate Pathway	5.3.1.6	[c] : r5p <==> ru5p-d
R_PPM	phosphopentomutase	.	Pentose Phosphate Pathway	5.4.2.2	[c] : r1p <==> r5p
R_HMBS	hydroxymethylbilanesynthase	.	Porphyrin Metabolism	2.5.1.61	[c] : h2o + 4 ppbng --> hmbil + 4 nh4
R_PPBNGS	porphobilinogensynthase	.	Porphyrin Metabolism	4.2.1.24	[c] : 2 5aop --> h + 2 h2o + ppbng
R_UPP3S	uroporphyrinogen-IIIsynthase	.	Porphyrin Metabolism	4.2.1.75	[c] : hmbil --> h2o + uppg3
R_UPP3MT	uroporphyrinogenmethyltransferase	.	Porphyrin Metabolism	2.1.1.107	[c] : 2 amet + uppg3 --> 2 ahcys + dscl + h
R_AICART	phosphoribosylaminoimidazolecarboxamideformyltransferase	.	Purine Metabolism	2.1.2.3	[c] : 10fthf + aicar <==> fprica + thf
R_GLUPRT	glutaminephosphoribosyldiphosphateamidotransferase	.	Purine Metabolism	2.4.2.14	[c] : gln-l + h2o + prpp --> glu-l + ppi + pram
R_IMPC	IMPcyclohydrolase	.	Purine Metabolism	3.5.4.10	[c] : h2o + imp <==> fprica
R_AIRCr	phosphoribosylaminoimidazolecarboxylase	.	Purine Metabolism	4.1.1.21	[c] : air + co2 <==> 5aizc + h
R_PRASCS	phosphoribosylaminoimidazolesuccinocarboxamidesynthase	.	Purine Metabolism	6.3.2.6	[c] : 5aizc + asp-l + atp <==> 25aics + adp + h + pi
R_PRAIS	phosphoribosylaminoimidazolesynthase	.	Purine Metabolism	6.3.3.1	[c] : atp + fpram --> adp + air + 2 h + pi
R_PRAGSr	phosphoribosylglycinamidesynthase	.	Purine Metabolism	6.3.4.13	[c] : atp + gly + pram <==> adp + gar + h + pi
R_PRFGS	phosphoribosylformylglycinamidinesynthase	.	Purine Metabolism	6.3.5.3	[c] : atp + fgam + gln-l + h2o --> adp + fpram + glu-l + h + pi
R_NTP2	nucleoside-triphosphatase(dATP)	.	Purine Metabolism	3.6.1.15	[c] : datp + h2o --> dadp + h + pi
R_NTP1	nucleoside-triphosphatase(ATP)	.	Purine Metabolism	3.6.1.15	[c] : atp + h2o --> adp + h + pi
R_RNTR1	ribonucleoside-triphosphatereductase(ATP)	.	Purine Metabolism	1.17.4.2	[c] : atp + trdrd --> datp + h2o + trdox
R_RNTR2	ribonucleoside-triphosphatereductase(GTP)	.	Purine Metabolism	1.17.4.2	[c] : gtp + trdrd --> dgtp + h2o + trdox
R_URIDK2r	uridylatekinase(dUMP)	.	Purine Metabolism	2.7.4.9	[c] : atp + dump <==> adp + dudp
R_NTP4	nucleoside-triphosphatase(dGTP)	.	Purine Metabolism	3.6.1.15	[c] : dgtp + h2o --> dgdp + h + pi
R_NTP3	nucleoside-triphosphatase(GTP)	.	Purine Metabolism	3.6.1.5	[c] : gtp + h2o --> gdp + h + pi
R_IMPD	IMPdehydrogenase	.	Purine Metabolism	1.1.1.205	[c] : h2o + imp + nad --> h + nadh + xmp
R_RNDR1	ribonucleoside-diphosphatereductase(ADP)	.	Purine Metabolism	1.17.4.1	[c] : adp + trdrd --> dadp + h2o + trdox
R_RNDR2	ribonucleoside-diphosphatereductase(GDP)	.	Purine Metabolism	1.17.4.1	[c] : gdp + trdrd --> dgdp + h2o + trdox
R_PUNP1	purine-nucleosidephosphorylase(Adenosine)	.	Purine Metabolism	2.4.2.1	[c] : adn + pi <==> ade + r1p
R_PUNP7	purine-nucleosidephosphorylase(Xanthosine)	.	Purine Metabolism	2.4.2.1	[c] : pi + xtsn <==> r1p + xan
R_ADSK	adenylyl-sulfatekinase	.	Purine Metabolism	2.7.1.25	[c] : aps + atp --> adp + h + paps
R_SADT	sulfateadenylyltransferase	.	Purine Metabolism	2.7.7.4	[c] : atp + h + so4 --> aps + ppi
R_ADPRDP	ADPribosediphosphatase	.	Purine Metabolism	3.6.1.13	[c] : adprib + h2o --> amp + 2 h + r5p
R_NTP3e	nucleoside-triphosphatase(GTP)	.	Purine Metabolism	3.6.1.15	[e] : gtp + h2o --> gdp + h + pi
R_ADSS	adenylosuccinatesynthase	.	Purine Metabolism	6.3.4.4	[c] : asp-l + gtp + imp --> dcamp + gdp + 2 h + pi
R_GARFTi	phosphoribosylglycinamideformyltransferase,irreversible	.	Purine Metabolism	2.1.2.2	[c] : 10fthf + gar --> fgam + h + thf
R_GTPDPK	GTPdiphosphokinase	.	Purine Metabolism	2.7.6.5	[c] : atp + gtp --> amp + gdptp + h
R_ADSL1r	adenylsuccinatelyase	.	Purine Metabolism	4.3.2.2	[c] : dcamp <==> amp + fum
R_ADSL2r	adenylosuccinatelyase	.	Purine Metabolism	4.3.2.2	[c] : 25aics <==> aicar + fum
R_PUNP3	purine-nucleosidephosphorylase(Guanosine)	.	Purine Metabolism	2.4.2.1	[c] : gsn + pi <==> gua + r1p
R_PUNP5	purine-nucleosidephosphorylase(Inosine)	.	Purine Metabolism	2.4.2.1	[c] : ins + pi <==> hxan + r1p
R_PUNP4	purine-nucleosidephosphorylase(Deoxyguanosine)	.	Purine Metabolism	2.4.2.1 2.4.2.4	[c] : dgsn + pi <==> 2dr1p + gua
R_PUNP6	purine-nucleosidephosphorylase(Deoxyinosine)	.	Purine Metabolism	2.4.2.1 2.4.2.4	[c] : din + pi <==> 2dr1p + hxan
R_GUAD	guaninedeaminase	.	Purine Metabolism	3.5.4.3	[c] : gua + h + h2o --> nh4 + xan
R_GMPS	GMPsynthase	.	Purine Metabolism	6.3.4.1	[c] : atp + nh4 + xmp --> amp + gmp + 2 h + ppi
R_ADPT	adeninephosphoribosyltransferase	.	Purine Metabolism	2.4.2.7 2.4.2.8	[c] : ade + prpp --> amp + ppi
R_HXPRT	hypoxanthinephosphoribosyltransferase(Hypoxanthine)	.	Purine Metabolism	2.4.2.8	[c] : hxan + prpp --> imp + ppi
R_ASPCT	aspartatecarbamoyltransferase	.	Pyrimidine Metabolism	2.1.3.2	[c] : asp-l + cbp --> cbasp + h + pi
R_PYNP1r	pyrimidine-nucleosidephosphorylase(cytosine)	.	Pyrimidine Metabolism	2.4.2.2	[c] : csn + r1p <==> cytd + pi
R_URIK2	uridinekinase(GTP:Uridine)	.	Pyrimidine Metabolism	2.7.1.48	[c] : gtp + uri --> gdp + h + ump
R_URIK3	uridinekinase(ITP:Uridine)	.	Pyrimidine Metabolism	2.7.1.48	[c] : itp + uri --> h + idp + ump
R_YUMPS	yUMPsynthetase	.	Pyrimidine Metabolism	4.2.1.70	[c] : r5p + ura <==> h2o + psd5p
R_DCTPD2	dCTPdeaminase	.	Pyrimidine Metabolism	3.5.4.13	[c] : ctp + h + h2o --> nh4 + utp
R_NTP5	nucleoside-triphosphatase(CTP)	.	Pyrimidine Metabolism	3.6.1.15	[c] : ctp + h2o --> cdp + h + pi
R_NTP6	nucleoside-triphosphatase(dCTP)	.	Pyrimidine Metabolism	3.6.1.15	[c] : dctp + h2o --> dcdp + h + pi
R_NTP7	nucleoside-triphosphatase(UTP)	.	Pyrimidine Metabolism	3.6.1.15	[c] : h2o + utp --> h + pi + udp
R_NTP8	nucleoside-triphosphatase(dUTP)	.	Pyrimidine Metabolism	3.6.1.15	[c] : dutp + h2o --> dudp + h + pi
R_NTP9	nucleoside-triphosphatase(dTTP)	.	Pyrimidine Metabolism	3.6.1.15	[c] : dttp + h2o --> dtdp + h + pi
R_RNTR3	ribonucleoside-triphosphatereductase(CTP)	.	Pyrimidine Metabolism	1.17.4.2	[c] : ctp + trdrd --> dctp + h2o + trdox
R_UPPRT	uracilphosphoribosyltransferase	.	Pyrimidine Metabolism	2.4.2.9	[c] : prpp + ura --> ppi + ump
R_CYTDK2	cytidinekinase(GTP)	.	Pyrimidine Metabolism	2.7.1.48	[c] : cytd + gtp --> cmp + gdp + h
R_DUTPDP	dUTPdiphosphatase	.	Pyrimidine Metabolism	3.6.1.23	[c] : dutp + h2o --> dump + h + ppi
R_RNDR3	ribonucleoside-diphosphatereductase(CDP)	.	Pyrimidine Metabolism	1.17.4.1	[c] : cdp + trdrd --> dcdp + h2o + trdox
R_RNDR4	ribonucleoside-diphosphatereductase(UDP)	.	Pyrimidine Metabolism	1.17.4.1	[c] : trdrd + udp --> dudp + h2o + trdox
R_TRDR	thioredoxinreductase(NADPH)	.	Pyrimidine Metabolism	1.8.1.9	[c] : h + nadph + trdox --> nadp + trdrd
R_TMDS	thymidylatesynthase	.	Pyrimidine Metabolism	2.1.1.45	[c] : dump + mlthf --> dhf + dtmp
R_CYTDK1	cytidinekinase(ATP)	.	Pyrimidine Metabolism	2.7.1.48	[c] : atp + cytd --> adp + cmp + h
R_ADNCYC	adenylatecyclase	.	Pyrimidine Metabolism	4.6.1.1	[c] : atp --> camp + ppi
R_CTPS1	CTPsynthase(NH3)	.	Pyrimidine Metabolism	6.3.4.2	[c] : atp + nh4 + utp --> adp + ctp + 2 h + pi
R_URIK1	uridinekinase(ATP:Uridine)	.	Pyrimidine Metabolism	2.7.1.48	[c] : atp + uri --> adp + h + ump
R_DHORTS	dihydroorotase	.	Pyrimidine Metabolism	3.5.2.3	[c] : dhor-s + h2o <==> cbasp + h
R_OMPDC	orotidine-5'-phosphatedecarboxylase	.	Pyrimidine Metabolism	4.1.1.23	[c] : h + orot5p --> co2 + ump
R_CBPS	carbamoyl-phosphatesynthase(glutamine-hydrolysing)	.	Pyrimidine Metabolism	6.3.5.5	[c] : 2 atp + gln-l + h2o + hco3 --> 2 adp + cbp + glu-l + 2 h + pi
R_PYNP2r	pyrimidine-nucleosidephosphorylase(uracil)	.	Pyrimidine Metabolism	2.4.2.2	[c] : pi + uri <==> r1p + ura
R_TMDPP	thymidinephosphorylase	.	Pyrimidine Metabolism	2.4.2.4	[c] : pi + thymd <==> 2dr1p + thym
R_DCMPDA	dCMPdeaminase	.	Pyrimidine Metabolism	3.5.4.12	[c] : dcmp + h + h2o <==> dump + nh4
R_CYTD	cytidinedeaminase	.	Pyrimidine Metabolism	3.5.4.5	[c] : cytd + h + h2o --> nh4 + uri
R_DHORD10	dihydooroticaciddehydrogenase	.	Pyrimidine Metabolism	1.3.3.1	[c] : dhor-s + nad --> orot + nadh + h
R_ORPT	orotatephosphoribosyltransferase	.	Pyrimidine Metabolism	2.4.2.10	[c] : orot5p + ppi <==> orot + prpp
R_OBTFL	_2-Oxobutanoateformatelyase	.	Pyruvate Metabolism	2.3.1.54	[c] : 2obut + coa --> for + ppcoa
R_PTA2	Phosphateacetyltransferase	.	Pyruvate Metabolism	2.3.1.8	[c] : pi + ppcoa --> coa + ppap
R_PPAKr	Propionatekinase	.	Pyruvate Metabolism	2.7.2.1	[c] : adp + ppap <==> atp + ppa
R_ALCD2x	alcoholdehydrogenase(ethanol)	.	Pyruvate Metabolism	1.1.1.1	[c] : etoh + nad <==> acald + h + nadh
R_ME1	malicenzyme(NAD)	.	Pyruvate Metabolism	1.1.1.38 4.1.1.3	[c] : mal-l + nad --> co2 + nadh + pyr
R_ACALD	acetaldehydedehydrogenase(acetylating)	.	Pyruvate Metabolism	1.2.1.10	[c] : acald + coa + nad <==> accoa + h + nadh
R_FDH	formatedehydrogenase	.	Pyruvate Metabolism	1.2.1.2	[c] : for + nad --> co2 + nadh
R_ALDD2x	aldehydedehydrogenase(acetaldehyde,NAD)	.	Pyruvate Metabolism	1.2.1.3	[c] : acald + h2o + nad --> ac + 2 h + nadh
R_POR2_i	pyruvatesynthase	.	Pyruvate Metabolism	1.2.7.1	[c] : coa + 2 fdox + pyr --> accoa + co2 + 2 fdred + h
R_PFL	pyruvateformatelyase	.	Pyruvate Metabolism	2.3.1.54	[c] : coa + pyr --> accoa + for
R_PTAr	phosphotransacetylase	.	Pyruvate Metabolism	2.3.1.8	[c] : accoa + pi <==> actp + coa
R_ACKr	acetatekinase	.	Pyruvate Metabolism	2.7.2.1	[c] : ac + atp <==> actp + adp
R_PPDK	Pyruvate,phosphatedikinase.	.	Pyruvate Metabolism	2.7.9.1	[c] : atp + pi + pyr --> amp + h + pep + ppi
R_OAAdecarb	oxaloacetatedecarboxylase	.	Pyruvate Metabolism	4.1.1.3	[c] : oaa <==> pyr + co2
R_MGSA	methylglyoxalsynthase	.	Pyruvate Metabolism	4.2.3.3	[c] : dhap --> mthgxl + pi
R_ACS	acetyl-CoAsynthetase	.	Pyruvate Metabolism	6.2.1.1	[c] : ac + atp + coa --> accoa + amp + ppi
R_DXPRIi	_1-deoxy-D-xylulosereductoisomerase	.	Sterol Metabolism	1.1.1.267	[c] : dxyl5p + h + nadph --> 2me4p + nadp
R_UDPDPS	undecaprenyl-diphosphatesynthase	.	Sterol Metabolism	2.5.1.31	[c] : decdp + ipdp --> ppi + udcpdp
R_FRTT	R_farnesyltranstransferase	.	Sterol Metabolism	.	[c] : frdp + ipdp --> ggdp + ppi
R_GGTT	R_geranylgeranyltranstransferase	.	Sterol Metabolism	.	[c] : ggdp + ipdp --> pendp + ppi
R_HEXTT	R_trans_hexaprenyltranstransferase	.	Sterol Metabolism	.	[c] : hexdp + ipdp --> hepdp + ppi
R_PPTT	R_trans_pentaprenyltranstransferase	.	Sterol Metabolism	.	[c] : ipdp + pendp --> hexdp + ppi
R_DMATT	dimethylallyltranstransferase	.	Sterol Metabolism	2.5.1.10	[c] : dmpp + ipdp --> grdp + ppi
R_GRTT	geranyltranstransferase	.	Sterol Metabolism	2.5.1.10	[c] : grdp + ipdp --> frdp + ppi
R_IPDDI	isopentenyl-diphosphateD-isomerase	.	Sterol Metabolism	5.3.3.2	[c] : ipdp <==> dmpp
R_IPDPS	_1-hydroxy-2-methyl-2-(E)-butenyl4-diphosphatereductase(ipdp)	.	Sterol Metabolism	1.17.1.2	[c] : h + h2mb4p + nadh --> h2o + ipdp + nad
R_MECDPDH	_2C-methyl-D-erythritol2,4cyclodiphosphatedehydratase	.	Sterol Metabolism	1.17.4.3	[c] : 2mecdp + h --> h2mb4p + h2o
R_DXPS	_1-deoxy-D-xylulose5-phosphatesynthase	.	Sterol Metabolism	2.2.1.7	[c] : g3p + h + pyr --> co2 + dxyl5p
R_CDPMEK	_4-(cytidine5'-diphospho)-2-C-methyl-D-erythritolkinase	.	Sterol Metabolism	2.7.1.148	[c] : 4c2me + atp --> 2p4c2me + adp + h
R_MEPCT	_2-C-methyl-D-erythritol4-phosphatecytidylyltransferase	.	Sterol Metabolism	2.7.7.60	[c] : 2me4p + ctp + h --> 4c2me + ppi
R_MECDPS	_2-C-methyl-D-erythritol2,4-cyclodiphosphatesynthase	.	Sterol Metabolism	4.6.1.12	[c] : 2p4c2me --> 2mecdp + cmp
R_SBTD_Dr	D-sorbitoldehydrogenase(R)	.	Sugar Metabolism	1.1.1.14	[c] : nad + sbt-d <==> fru + h + nadh
R_MAN6PI	mannose-6-phosphateisomerase	.	Sugar Metabolism	5.3.1.8	[c] : man6p <==> f6p
R_HEX7	hexokinase(D-fructose:ATP)	.	Sugar Metabolism	2.7.1.4	[c] : atp + fru --> adp + f6p + h
R_G1PCTR	glucose-1-phosphatecytidylyltransferase	.	Sugar Metabolism	2.7.7.33	[c] : ctp + g1p + h <==> cdpglu + ppi
R_LACZ	b-galactosidase	.	Sugar Metabolism	3.2.1.108	[c] : h2o + lcts --> gal + glc-d
R_CDPGDH	CDP-glucose46dehydratase	.	Sugar Metabolism	4.2.1.45	[c] : cdpglu --> cdpddglu + h2o
R_PFK_2	tagatose 6-phosphate kinase	.	Sugar Metabolism	2.7.1.144	[c] : atp + tag6p-d --> adp + h + tagdp-d
R_DAPDH	diaminopimelatedehydrogenase	.	Threonine and Lysine Metabolism	1.4.1.16	[c] : 2 h + nadph + nh4 + thdp --> 26dap-m + nadp
R_ASAD	aspartate-semialdehydedehydrogenase	.	Threonine and Lysine Metabolism	1.2.1.11	[c] : aspsa + nadp + pi <==> 4pasp + h + nadph
R_DHDPRy	dihydrodipicolinatereductase(NADPH)	.	Threonine and Lysine Metabolism	1.3.1.26	[c] : 23dhdp + h + nadph --> nadp + thdp
R_DAPDC	diaminopimelatedecarboxylase	.	Threonine and Lysine Metabolism	4.1.1.20	[c] : 26dap-m + h --> co2 + lys-l
R_DHDPS	dihydrodipicolinatesynthase	.	Threonine and Lysine Metabolism	4.2.1.52	[c] : aspsa + pyr --> 23dhdp + h + 2 h2o
R_DAPE	diaminopimelateepimerase	.	Threonine and Lysine Metabolism	5.1.1.7	[c] : 26dap-ll <==> 26dap-m
R_THRTRS	Threonyl-tRNAsynthetase	.	Threonine and Lysine Metabolism	6.1.1.3	[c] : atp + thr-l + trnathr --> amp + ppi + thrtrna
R_LYSTRS	Lysyl-tRNAsynthetase	.	Threonine and Lysine Metabolism	6.1.1.6	[c] : atp + lys-l + trnalys --> amp + lystrna + ppi
R_L_DASH_LACt4r	L-lactatereversibletransportviasodiumsymport	.	Transport, Extracellular	.	lac-l[e] + na1[e] <==> lac-l[c] + na1[c]
R_XANt2	xanthinetransportinviaprotonsymport	.	Transport, Extracellular	.	h[e] + xan[e] --> h[c] + xan[c]
R_FORt3	formatetransportoutviaprotonantiport	.	Transport, Extracellular	.	for[c] + h[e] --> for[e] + h[c]
R_CA2abc	calciumtransportviaABCsystem	.	Transport, Extracellular	.	atp[c] + ca2[e] + h2o[c] --> adp[c] + ca2[c] + h[c] + pi[c]
R_H2Ot	H2Otransportviadiffusion	.	Transport, Extracellular	.	h2o[e] <==> h2o[c]
R_H2St	h2stransport(diffusion)	.	Transport, Extracellular	.	h2s[e] <==> h2s[c]
R_METabc	L-methioninetransportviaABCsystem	.	Transport, Extracellular	.	atp[c] + h2o[c] + met-l[e] --> adp[c] + h[c] + met-l[c] + pi[c]
R_MGt5	magnesiumtransportin/outviapermease(noH+)	.	Transport, Extracellular	.	mg2[c] <==> mg2[e]
R_PIabc	phosphatetransportviaABCsystem	.	Transport, Extracellular	.	atp[c] + h2o[c] + pi[e] --> adp[c] + h[c] + 2 pi[c]
R_UREAabc	ureatransportviaABCsystem	.	Transport, Extracellular	.	atp[c] + h2o[c] + urea[e] --> adp[c] + h[c] + urea[c] + pi[c]
R_ACt2r	acetatereversibletransportviaprotonsymport	.	Transport, Extracellular	.	ac[e] + h[e] <==> ac[c] + h[c]
R_cellobtx	cellobiosetransport	.	Transport, Extracellular	.	cellobiose[e] + atp[c] + h2o[c] --> cellobiose[c] + adp[c] + pi[c] + h[c]
R_cellohtx	cellohexaosetransport	.	Transport, Extracellular	.	cellohexaose[e] + atp[c] + h2o[c] --> cellohexaose[c] + adp[c] + pi[c] + h[c]
R_celloptx	cellopentaosetransport	.	Transport, Extracellular	.	cellopentaose[e] + atp[c] + h2o[c] --> cellopentaose[c] + adp[c] + pi[c] + h[c]
R_cellotettx	cellotetraosetransport	.	Transport, Extracellular	.	cellotetraose[e] + atp[c] + h2o[c] --> cellotetraose[c] + adp[c] + pi[c] + h[c]
R_cellottx	cellotreosetransport	.	Transport, Extracellular	.	cellotriose[e] + atp[c] + h2o[c] --> cellotriose[c] + adp[c] + pi[c] + h[c]
R_CITt2r	citratereversibletransportviasymport	.	Transport, Extracellular	.	cit[e] + h[e] <==> cit[c] + h[c]
R_CO2t	CO2transporterviadiffusion	.	Transport, Extracellular	.	co2[e] <==> co2[c]
R_ETOHt2r	ethanolreversibletransportviaprotonsymport	.	Transport, Extracellular	.	etoh[e] + h[e] <==> etoh[c] + h[c]
R_GCALDt	Glycoaldehydyereversibletransport	.	Transport, Extracellular	.	gcald[e] <==> gcald[c]
R_GLCt5	glucose transport via atp	.	Transport, Extracellular	.	glc-d[e] + atp[c] + h2o[c] --> glc-d[c] + adp[c] + pi[c] + h[c]
R_FRUpts2	FructosetransportviaPEP:PyrPTS(f6pgenerating)	.	Transport, Extracellular	.	fru[e] + pep[c] --> f6p[c] + pyr[c]
R_ILEt2r	L-isoleucinereversibletransportviaprotonsymport	.	Transport, Extracellular	.	h[e] + ile-l[e] <==> h[c] + ile-l[c]
R_Kabc	PotassiumABCtransporter	.	Transport, Extracellular	.	atp[c] + h2o[c] + k[e] --> adp[c] + h[c] + k[c] + pi[c]
R_LEUt2r	L-leucinereversibletransportviaprotonsymport	.	Transport, Extracellular	.	h[e] + leu-l[e] <==> h[c] + leu-l[c]
R_NH4t	ammoniareversibletransport	.	Transport, Extracellular	.	nh4[e] <==> nh4[c]
R_NMNTP	nmntp	.	Transport, Extracellular	.	h[e] + nmn[e] --> h[c] + nmn[c]
R_PIt2r	phosphatereversibletransportviasymport	.	Transport, Extracellular	.	h[e] + pi[e] <==> h[c] + pi[c]
R_PNTOt2	Pantothenatereversibletransportviaprotonsymport	.	Transport, Extracellular	.	h[e] + pnto-r[e] <==> h[c] + pnto-r[c]
R_SUCCt2r	succinatetransportviaprotonsymport	.	Transport, Extracellular	.	h[e] + succ[e] <==> h[c] + succ[c]
R_URAt2	uraciltransportinviaprotonsymport	.	Transport, Extracellular	.	h[e] + ura[e] --> h[c] + ura[c]
R_VALt2r	L-valinereversibletransportviaprotonsymport	.	Transport, Extracellular	.	h[e] + val-l[e] <==> h[c] + val-l[c]
R_MALt2r	L-malatereversibletransportviaprotonsymport	.	Transport, Extracellular	.	h[e] + mal-l[e] <==> h[c] + mal-l[c]
R_PROt4r	prolinetransporter	.	Transport, Extracellular	.	na1[e] + pro-l[e] <==> na1[c] + pro-l[c]
R_DAPabc	M-diaminopimelicacidABCtransport	.	Transport, Extracellular	.	26dap-m[e] + atp[c] + h2o[c] --> 26dap-m[c] + adp[c] + h[c] + pi[c]
R_NO3t7	nitratetransportinvianitriteantiport	.	Transport, Extracellular	.	no2[c] + no3[e] --> no2[e] + no3[c]
R_Nat1	SodiumexportviaATPase	.	Transport, Extracellular	.	atp[c] + na1[c] + h2o[c] --> adp[c] + na1[e] + h[c] + pi[c]
R_ATPS2Na_i	ATPsynthase(twoionsforoneATP)	.	Transport, Extracellular	.	atp[c] + 2 na1[c] + h2o[c] --> adp[c] + 2 na1[e] + h[c] + pi[c]
R_Nat_4	Na+ exchanging ATPase_4	.	Transport, Extracellular	3.6.3.15	atp[c] + h2o[c] + 4 na1[c] --> adp[c] + h[c] + 4 na1[e] + pi[c]
R_ARBabc	L-arabinosetransportviaABCsystem	.	Transport, Extracellular	3.6.3.17	arab-l[e] + atp[c] + h2o[c] --> adp[c] + arab-l[c] + h[c] + pi[c]
R_GALabc	D-galactosetransportviaABCsystem	.	Transport, Extracellular	3.6.3.17	atp[c] + gal[e] + h2o[c] --> adp[c] + gal[c] + h[c] + pi[c]
R_RIBabc	D-ribosetransportviaABCsystem	.	Transport, Extracellular	3.6.3.17	atp[c] + h2o[c] + rib-d[e] --> adp[c] + h[c] + pi[c] + rib-d[c]
R_XYLabc	D-xylosetransportviaABCsystem	.	Transport, Extracellular	3.6.3.17	atp[c] + h2o[c] + xyl-d[e] --> adp[c] + h[c] + pi[c] + xyl-d[c]
R_FE3abc	iron(III)transportviaABCsystem	.	Transport, Extracellular	3.6.3.30	atp[c] + fe3[e] + h2o[c] --> adp[c] + fe3[c] + h[c] + pi[c]
R_SULabc	sulfatetransportviaABCsystem	.	Transport, Extracellular	3.6.3.30	atp[c] + h2o[c] + so4[e] --> adp[c] + h[c] + pi[c] + so4[c]
R_PTRCabc	putrescinetransportviaABCsystem	.	Transport, Extracellular	3.6.3.31	atp[c] + h2o[c] + ptrc[e] --> adp[c] + h[c] + pi[c] + ptrc[c]
R_SPMDabc	spermidinetransportviaABCsystem	.	Transport, Extracellular	3.6.3.31	atp[c] + h2o[c] + spmd[e] --> adp[c] + h[c] + pi[c] + spmd[c]
R_Cut1	CopperexportviaATPase	.	Transport, Extracellular	3.6.3.4	atp[c] + cu2[c] + h2o[c] --> adp[c] + cu2[e] + h[c] + pi[c]
R_H2td	hydrogentransport	.	Transport, Extracellular	.	h2[c] <==> h2[e]
R_PHETA1	phenylalaninetransaminase	.	Tyrosine, Tryptophan, and Phenylalanine Metabolism	2.6.1.57	[c] : akg + phe-l <==> glu-l + phpyr
R_PACCOAL	phenylacetate-CoAligase	.	Tyrosine, Tryptophan, and Phenylalanine Metabolism	6.2.1.30	[c] : atp + coa + pac --> amp + phaccoa + ppi
R_SHK3D	shikimatedehydrogenase	.	Tyrosine, Tryptophan, and Phenylalanine Metabolism	1.1.1.25	[c] : 3dhsk + h + nadph --> nadp + skm
R_IOR	indolepyruvateferredoxinoxidoreductase	.	Tyrosine, Tryptophan, and Phenylalanine Metabolism	1.2.7.8	[c] : coa + 2 fdox + indpyr <==> co2 + 2 fdred + h + indaccoa
R_IOR2	indolepyruvateferredoxinoxidoreductase(phenylpyvurate)	.	Tyrosine, Tryptophan, and Phenylalanine Metabolism	1.2.7.8	[c] : coa + 2 fdox + phpyr <==> co2 + 2 fdred + h + phaccoa
R_IOR3	indolepyruvateferredoxinoxidoreductase(hydroxyphenylpyvurate)	.	Tyrosine, Tryptophan, and Phenylalanine Metabolism	1.2.7.8	[c] : 34hpp + coa + 2 fdox <==> co2 + 2 fdred + h + hphaccoa
R_PPND	prephenatedehydrogenase	.	Tyrosine, Tryptophan, and Phenylalanine Metabolism	1.3.1.12	[c] : nad + pphn --> 34hpp + co2 + nadh
R_ANPRT	anthranilatephosphoribosyltransferase	.	Tyrosine, Tryptophan, and Phenylalanine Metabolism	2.4.2.18	[c] : anth + prpp --> ppi + pran
R_PSCVTi	_3-phosphoshikimate1-carboxyvinyltransferase,irreversible	.	Tyrosine, Tryptophan, and Phenylalanine Metabolism	2.5.1.19	[c] : pep + skm5p --> 3psme + pi
R_DDPA	_3-deoxy-D-arabino-heptulosonate7-phosphatesynthetase	.	Tyrosine, Tryptophan, and Phenylalanine Metabolism	2.5.1.54	[c] : e4p + h2o + pep --> 2dda7p + pi
R_TYRTA	tyrosinetransaminase	.	Tyrosine, Tryptophan, and Phenylalanine Metabolism	2.6.1.1 2.6.1.9	[c] : akg + tyr-l <==> 34hpp + glu-l
R_SHKK	shikimatekinase	.	Tyrosine, Tryptophan, and Phenylalanine Metabolism	2.7.1.71	[c] : atp + skm --> adp + h + skm5p
R_AMID2	amidase	.	Tyrosine, Tryptophan, and Phenylalanine Metabolism	3.5.1.4	[c] : h2o + pad --> nh4 + pac
R_AMID3	amidase	.	Tyrosine, Tryptophan, and Phenylalanine Metabolism	3.5.1.4	[c] : h2o + iad --> ind3ac + nh4
R_IGPS	indole-3-glycerol-phosphatesynthase	.	Tyrosine, Tryptophan, and Phenylalanine Metabolism	4.1.1.48	[c] : 2cpr5p + h --> 3ig3p + co2 + h2o
R_TRPS3	tryptophansynthase(indoleglycerolphosphate)	.	Tyrosine, Tryptophan, and Phenylalanine Metabolism	4.2.1.20	[c] : 3ig3p --> g3p + indole
R_ANS	anthranilatesynthase	.	Tyrosine, Tryptophan, and Phenylalanine Metabolism	4.1.3.27	[c] : chor + gln-l --> anth + glu-l + h + pyr
R_DHQD	_3-dehydroquinatedehydratase	.	Tyrosine, Tryptophan, and Phenylalanine Metabolism	4.2.1.10	[c] : 3dhq <==> 3dhsk + h2o
R_TRPS1	tryptophansynthase(indoleglycerolphosphate)	.	Tyrosine, Tryptophan, and Phenylalanine Metabolism	4.2.1.20	[c] : 3ig3p + ser-l --> g3p + h2o + trp-l
R_TRPS2	tryptophansynthase(indole)	.	Tyrosine, Tryptophan, and Phenylalanine Metabolism	4.2.1.20	[c] : indole + ser-l --> h2o + trp-l
R_PPNDH	prephenatedehydratase	.	Tyrosine, Tryptophan, and Phenylalanine Metabolism	4.2.1.51	[c] : h + pphn --> co2 + h2o + phpyr
R_DHQS	_3-dehydroquinatesynthase	.	Tyrosine, Tryptophan, and Phenylalanine Metabolism	4.2.3.4	[c] : 2dda7p --> 3dhq + pi
R_CHORS	chorismatesynthase	.	Tyrosine, Tryptophan, and Phenylalanine Metabolism	4.2.3.5	[c] : 3psme --> chor + pi
R_PRAI	phosphoribosylanthranilateisomerase	.	Tyrosine, Tryptophan, and Phenylalanine Metabolism	5.3.1.24	[c] : pran <==> 2cpr5p
R_CHORM	chorismatemutase	.	Tyrosine, Tryptophan, and Phenylalanine Metabolism	5.4.99.5	[c] : chor --> pphn
R_TYRTRS	tyrosyl-tRNAsynthetase	.	Tyrosine, Tryptophan, and Phenylalanine Metabolism	6.1.1.1	[c] : atp + trnatyr + tyr-l --> amp + ppi + tyrtrna
R_TRPTRS	Tryptophanyl-tRNAsynthetase	.	Tyrosine, Tryptophan, and Phenylalanine Metabolism	6.1.1.2	[c] : atp + trnatrp + trp-l --> amp + ppi + trptrna
R_PHETRS	Phenylalanyl-tRNAsynthetase	.	Tyrosine, Tryptophan, and Phenylalanine Metabolism	6.1.1.20	[c] : atp + phe-l + trnaphe --> amp + phetrna + ppi
R_PACCOAL2	phenylacetate-CoAligase(hydroxyphenylacetate)	.	Tyrosine, Tryptophan, and Phenylalanine Metabolism	6.2.1.30	[c] : 4hphac + atp + coa --> amp + hphaccoa + ppi
R_PACCOAL3	phenylacetate-CoAligase(indoleacetate)	.	Tyrosine, Tryptophan, and Phenylalanine Metabolism	6.2.1.30	[c] : atp + coa + ind3ac --> amp + indaccoa + ppi
R_AMID4	amidase	.	Urea Cycle/Amino Group Metabolism	3.5.1.4	[c] : ad + h2o --> ac + nh4
R_AGPR	N-acetyl-g-glutamyl-phosphatereductase	.	Urea Cycle/Amino Group Metabolism	1.2.1.38	[c] : acg5sa + nadp + pi <==> acg5p + h + nadph
R_OCBT	ornithinecarbamoyltransferase	.	Urea Cycle/Amino Group Metabolism	2.1.3.3	[c] : cbp + orn <==> citr-l + h + pi
R_ACGS	N-acetylglutamatesynthase	.	Urea Cycle/Amino Group Metabolism	2.3.1.1	[c] : accoa + glu-l --> acglu + coa + h
R_ORNTAC	ornithinetransacetylase	.	Urea Cycle/Amino Group Metabolism	2.3.1.35	[c] : acorn + glu-l <==> acglu + orn
R_ACOTA	acetylornithinetransaminase	.	Urea Cycle/Amino Group Metabolism	2.6.1.11	[c] : acorn + akg <==> acg5sa + glu-l
R_GLU5K	glutamate5-kinase	.	Urea Cycle/Amino Group Metabolism	2.7.2.11	[c] : atp + glu-l --> adp + glu5p
R_ACGK	acetylglutamatekinase	.	Urea Cycle/Amino Group Metabolism	2.7.2.8	[c] : acglu + atp --> acg5p + adp
R_AGMT	agmatinase	.	Urea Cycle/Amino Group Metabolism	3.5.3.11	[c] : agm + h2o --> ptrc + urea
R_ARGDC	argininedecarboxylase	.	Urea Cycle/Amino Group Metabolism	4.1.1.19	[c] : arg-l + h --> agm + co2
R_ADMDCr	Adenosylmethioninedecarboxylase	.	Urea Cycle/Amino Group Metabolism	4.1.1.50	[c] : amet + h <==> ametam + co2
R_ARGSSr	argininosuccinatesynthase,reversible	.	Urea Cycle/Amino Group Metabolism	6.3.4.5	[c] : asp-l + atp + citr-l <==> amp + argsuc + h + ppi
R_P5CR	pyrroline-5-carboxylatereductase	.	Urea Cycle/Amino Group Metabolism	1.5.1.2	[c] : 1pyr5c + 2 h + nadph --> nadp + pro-l
R_SPMS	spermidinesynthase	.	Urea Cycle/Amino Group Metabolism	2.5.1.16	[c] : ametam + ptrc --> 5mta + h + spmd
R_ACODA	acetylornithinedeacetylase	.	Urea Cycle/Amino Group Metabolism	3.5.1.14	[c] : acorn + h2o --> ac + orn
R_UREA	urease	.	Urea Cycle/Amino Group Metabolism	3.5.1.5	[c] : 2 h + h2o + urea --> co2 + 2 nh4
R_OMCDC	_2-Oxo-4-methyl-3-carboxypentanoatedecarboxylation	.	Valine, Leucine, and Isoleucine Metabolism	.	[c] : 3c4mop + h --> 4mop + co2
R_IPMD	_3-isopropylmalatedehydrogenase	.	Valine, Leucine, and Isoleucine Metabolism	1.1.1.85	[c] : 3c2hmp + nad --> 3c4mop + h + nadh
R_KARA2	ketol-acidreductoisomerase(2-Acetolactate)	.	Valine, Leucine, and Isoleucine Metabolism	1.1.1.86	[c] : 2ahbut + h + nadph <==> 23dhmp + nadp
R_KARA1	ketol-acidreductoisomerase(2,3-dihydroxy-3-methylbutanoate)	.	Valine, Leucine, and Isoleucine Metabolism	1.1.1.86	[c] : 23dhmb + nadp <==> alac-s + h + nadph
R_OIVD1	R_2_oxoisovalerate_dehydrogenase__acylating_4_methyl_2_oxopentaoate_	.	Valine, Leucine, and Isoleucine Metabolism	1.2.4.4	[c] : 4mop + coa + nad <==> co2 + ivcoa + nadh
R_OIVD2	R_2_oxoisovalerate_dehydrogenase__acylating_3_methyl_2_oxobutanoate_	.	Valine, Leucine, and Isoleucine Metabolism	1.2.4.4	[c] : 3mob + coa + nad --> co2 + ibcoa + nadh
R_OIVD3	R_2_oxoisovalerate_dehydrogenase__acylating_3_methyl_2_oxopentanoate_	.	Valine, Leucine, and Isoleucine Metabolism	1.2.4.4	[c] : 3mop + coa + nad --> 2mbcoa + co2 + nadh
R_ACHBS	_2-aceto-2-hydroxybutanoatesynthase	.	Valine, Leucine, and Isoleucine Metabolism	2.2.1.6	[c] : 2obut + h + pyr --> 2ahbut + co2
R_ACLS	acetolactatesynthase	.	Valine, Leucine, and Isoleucine Metabolism	2.2.1.6	[c] : h + 2 pyr --> alac-s + co2
R_IPPS	_2-isopropylmalatesynthase	.	Valine, Leucine, and Isoleucine Metabolism	2.3.3.13	[c] : 3mob + accoa + h2o --> 3c3hmp + coa + h
R_ILETA	isoleucinetransaminase	.	Valine, Leucine, and Isoleucine Metabolism	2.6.1.42	[c] : akg + ile-l <==> 3mop + glu-l
R_LEUTAi	leucinetransaminase(irreversible)	.	Valine, Leucine, and Isoleucine Metabolism	2.6.1.42	[c] : 4mop + glu-l --> akg + leu-l
R_VALTA	valinetransaminase	.	Valine, Leucine, and Isoleucine Metabolism	2.6.1.42	[c] : akg + val-l <==> 3mob + glu-l
R_MMCD	Methylmalonyl-CoAdecarboxylase	.	Valine, Leucine, and Isoleucine Metabolism	4.1.1.41	[c] : h + mmcoa-s --> co2 + ppcoa
R_IPPMIa	_3-isopropylmalatedehydratase	.	Valine, Leucine, and Isoleucine Metabolism	4.2.1.33	[c] : 3c2hmp <==> 2ippm + h2o
R_IPPMIb	_2-isopropylmalatehydratase	.	Valine, Leucine, and Isoleucine Metabolism	4.2.1.33	[c] : 2ippm + h2o <==> 3c3hmp
R_DHAD1	dihydroxy-aciddehydratase(2,3-dihydroxy-3-methylbutanoate)	.	Valine, Leucine, and Isoleucine Metabolism	4.2.1.9	[c] : 23dhmb --> 3mob + h2o
R_DHAD2	Dihydroxy-aciddehydratase(2,3-dihydroxy-3-methylpentanoate)	.	Valine, Leucine, and Isoleucine Metabolism	4.2.1.9	[c] : 23dhmp --> 3mop + h2o
R_LEUTRS	Leucyl-tRNAsynthetase	.	Valine, Leucine, and Isoleucine Metabolism	6.1.1.4	[c] : atp + leu-l + trnaleu --> amp + leutrna + ppi
R_ILETRS	Isoleucyl-tRNAsynthetase	.	Valine, Leucine, and Isoleucine Metabolism	6.1.1.5	[c] : atp + ile-l + trnaile --> amp + iletrna + ppi
R_VALTRS	Valyl-tRNAsynthetase	.	Valine, Leucine, and Isoleucine Metabolism	6.1.1.9	[c] : atp + trnaval + val-l --> amp + ppi + valtrna
R_PPCOAC	Propionyl-CoAcarboxylase,mitochondrial	.	Valine, Leucine, and Isoleucine Metabolism	6.4.1.3	[c] : atp + hco3 + ppcoa --> adp + h + mmcoa-s + pi
R_AOXSr	_8-amino-7-oxononanoatesynthase	.	Vitamins & Cofactors - Biotin Metabolism	2.3.1.47	[c] : ala-l + h + pmcoa <==> 8aonn + co2 + coa
R_AMAOTr	adenosylmethionine-8-amino-7-oxononanoatetransaminase	.	Vitamins & Cofactors - Biotin Metabolism	2.6.1.62	[c] : 8aonn + amet <==> amob + dann
R_BTS2	biotinsynthase(ala-Lproducing)	.	Vitamins & Cofactors - Biotin Metabolism	2.8.1.6	[c] : cys-l + dtbt <==> ala-l + btn + 2 h
R_BTSr	biotinsynthase	.	Vitamins & Cofactors - Biotin Metabolism	2.8.1.6	[c] : dtbt + s <==> btn + 2 h
R_BTS3r	biotinsynthase	.	Vitamins & Cofactors - Biotin Metabolism	2.8.1.6	[c] : dtbt + 2 s <==> btn + h2s
R_DBTSr	dethiobiotinsynthase	.	Vitamins & Cofactors - Biotin Metabolism	6.3.3.3	[c] : atp + co2 + dann <==> adp + dtbt + 3 h + pi
R_BACCL	biotin-[acetyl-CoA-carboxylase]ligase	.	Vitamins & Cofactors - Biotin Metabolism	6.3.4.15	[c] : atp + btn + h --> btamp + ppi
R_ASPO5	L-aspartateoxidase	.	Vitamins & Cofactors - NAD Metabolism	1.4.3.16	[c] : asp-l + fum --> iasp + succ
R_PNP	purine-nucleosidephosphorylase	.	Vitamins & Cofactors - NAD Metabolism	2.4.2.1	[c] : pi + rnam <==> h + ncam + r1p
R_NAPRT	NAPRTase	.	Vitamins & Cofactors - NAD Metabolism	2.4.2.11	[c] : h + nac + prpp --> nicrnt + ppi
R_NNDPR	nicotinate-nucleotidediphosphorylase(carboxylating)	.	Vitamins & Cofactors - NAD Metabolism	2.4.2.19	[c] : 2 h + prpp + quln --> co2 + nicrnt + ppi
R_NADK	NADkinase	.	Vitamins & Cofactors - NAD Metabolism	2.7.1.23	[c] : atp + nad --> adp + h + nadp
R_NMNATr	nicotinamide-nucleotideadenylyltransferase	.	Vitamins & Cofactors - NAD Metabolism	2.7.7.18	[c] : atp + h + nmn <==> nad + ppi
R_NNATr	nicotinate-nucleotideadenylyltransferase	.	Vitamins & Cofactors - NAD Metabolism	2.7.7.18	[c] : atp + h + nicrnt <==> dnad + ppi
R_NNAM	nicotinamidase	.	Vitamins & Cofactors - NAD Metabolism	3.5.1.19	[c] : h2o + ncam --> nac + nh4
R_QULNS	quinolinatesynthase	.	Vitamins & Cofactors - NAD Metabolism	4.1.99.-	[c] : dhap + iasp --> h + 2 h2o + pi + quln
R_NADS1	NADsynthase(nh3)	.	Vitamins & Cofactors - NAD Metabolism	6.3.1.5	[c] : atp + dnad + nh4 --> amp + h + nad + ppi
R_DPCOAK	dephospho-CoAkinase	.	Vitamins & Cofactors - Pantothenate and CoA Biosynthesis	2.7.1.24	[c] : atp + dpcoa --> adp + coa + h
R_PNTK	pantothenatekinase	.	Vitamins & Cofactors - Pantothenate and CoA Biosynthesis	2.7.1.33	[c] : atp + pnto-r --> 4ppan + adp + h
R_PPCDC	phosphopantothenoylcysteinedecarboxylase	.	Vitamins & Cofactors - Pantothenate and CoA Biosynthesis	4.1.1.36	[c] : 4ppcys + h --> co2 + pan4p
R_PPNCL3	phosphopantothenate-cysteineligase	.	Vitamins & Cofactors - Pantothenate and CoA Biosynthesis	6.3.2.5	[c] : 4ppan + atp + cys-l --> 4ppcys + amp + h + ppi
R_MOHMT	_3-methyl-2-oxobutanoatehydroxymethyltransferase	.	Vitamins & Cofactors - Pantothenate and CoA Biosynthesis	2.1.2.11	[c] : 3mob + h2o + mlthf --> 2dhp + thf
R_PTPATi	pantetheine-phosphateadenylyltransferase	.	Vitamins & Cofactors - Pantothenate and CoA Biosynthesis	2.7.7.3	[c] : atp + h + pan4p --> dpcoa + ppi
R_PANTS	pantothenatesynthase	.	Vitamins & Cofactors - Pantothenate and CoA Biosynthesis	6.3.2.1	[c] : ala-b + atp + pant-r --> amp + h + pnto-r + ppi
R_GLUTRR	glutamyl-tRNAreductase	.	Vitamins & Cofactors - Porphyrin Metabolism	1.2.1.70	[c] : glutrna + h + nadph --> glu1sa + nadp + trnaglu
R_ADOCBIK	Adenosylcobinamidekinase	.	Vitamins & Cofactors - Porphyrin Metabolism	2.7.1.156	[c] : adocbi + atp --> adocbip + adp + h
R_ACBIPGT	Adenosylcobinamidephosphateguanyltransferase	.	Vitamins & Cofactors - Porphyrin Metabolism	2.7.7.62	[c] : adocbip + gtp + h --> agdpcbi + ppi
R_ADOCBLS	Adenosylcobalamin5'-phosphatesynthase	.	Vitamins & Cofactors - Porphyrin Metabolism	2.7.8.26	[c] : agdpcbi + rdmbzi --> adocbl + gmp + h
R_G1SATi	glutamate-1-semialdehydeaminotransferase	.	Vitamins & Cofactors - Porphyrin Metabolism	5.4.3.8	[c] : glu1sa --> 5aop
R_CBIAT	Cobinamideadenyltransferase	.	Vitamins & Cofactors - Porphyrin Metabolism	2.5.1.17	[c] : atp + cbi + h <==> adocbi + pppi
R_APRAUR	_5-amino-6-(5-phosphoribosylamino)uracilreductase	.	Vitamins & Cofactors - Riboflavin Metabolism	1.1.1.193	[c] : 5apru + h + nadph --> 5aprbu + nadp
R_NNDMBRT	Nicotinate-nucleotidedimethylbenzimidazolephosphoribosyltransferase	.	Vitamins & Cofactors - Riboflavin Metabolism	2.4.2.21	[c] : dmbzid + nicrnt --> 5prdmbz + h + nac
R_RBFSb	riboflavinsynthase	.	Vitamins & Cofactors - Riboflavin Metabolism	2.5.1.9	[c] : 2 dmlz --> 4r5au + ribflv
R_RZ5PP	alpha-ribazole5-phosphatephosphatase	.	Vitamins & Cofactors - Riboflavin Metabolism	3.1.3.73	[c] : 5prdmbz + h2o --> pi + rdmbzi
R_RBFSa	riboflavinsynthase	.	Vitamins & Cofactors - Riboflavin Metabolism	2.5.1.9	[c] : 4r5au + db4p --> dmlz + 2 h2o + pi
R_RBFK	riboflavinkinase	.	Vitamins & Cofactors - Riboflavin Metabolism	2.7.1.26	[c] : atp + ribflv --> adp + fmn + h
R_FMNAT	FMNadenylyltransferase	.	Vitamins & Cofactors - Riboflavin Metabolism	2.7.7.2	[c] : atp + fmn + h --> fad + ppi
R_PMDPHT	pyrimidinephosphatase	.	Vitamins & Cofactors - Riboflavin Metabolism	3.1.3.-	[c] : 5aprbu + h2o --> 4r5au + pi
R_GTPCII	GTPcyclohydrolaseII	.	Vitamins & Cofactors - Riboflavin Metabolism	3.5.4.25	[c] : gtp + 3 h2o --> 25dhpp + for + 2 h + ppi
R_DHPPDA	diaminohydroxyphosphoribosylaminopyrimidinedeaminase	.	Vitamins & Cofactors - Riboflavin Metabolism	3.5.4.26	[c] : 25dhpp + h + h2o --> 5apru + nh4
R_DB4PS	_3,4-Dihydroxy-2-butanone-4-phosphatesynthase	.	Vitamins & Cofactors - Riboflavin Metabolism	.	[c] : ru5p-d --> db4p + for + h
R_TMPPP	thiamine-phosphatediphosphorylase	.	Vitamins & Cofactors - Thiamine Metabolism	2.5.1.3	[c] : 2mahmp + 4mpetz + h --> ppi + thmmp
R_TMDPK	thiaminediphosphokinase	.	Vitamins & Cofactors - Thiamine Metabolism	2.7.6.2	[c] : atp + thm --> amp + h + thmpp
R_OHPBAT	O-Phospho-4-hydroxy-L-threonine:2-oxoglutarateaminotransferase	.	Vitamins & Cofactors - B6 Metabolism	2.6.1.52	[c] : glu-l + ohpb <==> akg + phthr
R_PDX5PS	Pyridoxine5'-phosphatesynthase	.	Vitamins & Cofactors - B6 Metabolism	.	[c] : dxyl5p + nad + phthr --> co2 + h + 2 h2o + nadh + pdx5p + pi
R07392	S-Methyl-5-thio-D-ribulose-1-phosphate hydro-lyase	.	Methionine Metabolism	4.2.1.109	[c] : 5mdru1p <==> C15650 + h2o
R07395	5-(Methylthio)-2,3-dioxopentyl-phosphate phosphohydrolase (isomerizing)	.	Methionine Metabolism	3.1.3.77	[c] : C15650 + h2o <==> C15606 + pi
R07364	1,2-dihydroxy-5-(methylthio)pent-1-en-3-one:oxygen oxidoreductase (formate-forming)	.	Methionine Metabolism	1.13.11.54	[c] : C15606 + o2 <==> C01180 + for
R07396	.	.	Methionine Metabolism	2.6.1.5 2.6.1.57	[c] : C01180 + glu-l --> met-l + akg
R00700	Hydrogen:NAD+ oxidoreductase	.	Miscellaneous	1.12.1.2	[c] : h2 + nad --> nadh + h
R07181	Hydrogen:NADP+ oxidoreductase	.	Miscellaneous	1.12.1.2	[c] : h2 + nadp --> nadph + h

## Sheet: Cth Metabolites
metabolite abbrev	metabolite name	compartment
10fthf[c]	10-Formyltetrahydrofolate	Cytosol
12dag3p_ct[c]	1_2_diacyl_sn_glycerol_3_phosphate	Cytosol
12dgr_ct[c]	1,2-Diacylglycerol	Cytosol
13dpg[c]	3-Phospho-D-glyceroyl phosphate	Cytosol
14glun[c]	(1,4-alpha-D-Glucosyl)n	Cytosol
1ag3p_ct[c]	1-Acyl-sn-glycerol 3-phosphate	Cytosol
1pyr5c[c]	1-Pyrroline-5-carboxylate	Cytosol
23dhdp[c]	2,3-Dihydrodipicolinate	Cytosol
23dhmb[c]	(R)-2,3-Dihydroxy-3-methylbutanoate	Cytosol
23dhmp[c]	(R)-2,3-Dihydroxy-3-methylpentanoate	Cytosol
25aics[c]	(S)-2-[5-Amino-1-(5-phospho-D-ribosyl)imidazole-4-carboxamido]succinate	Cytosol
25dhpp[c]	2,5-Diamino-6-hydroxy-4-(5'-phosphoribosylamino)-pyrimidine	Cytosol
26dap-ll[c]	LL-2,6-Diaminoheptanedioate	Cytosol
26dap-m[c]	meso-2,6-Diaminoheptanedioate	Cytosol
26dap-m[e]	meso-2,6-Diaminoheptanedioate	Extraorganism
2ahbut[c]	(S)-2-Aceto-2-hydroxybutanoate	Cytosol
2ahhmd[c]	2-Amino-4-hydroxy-6-hydroxymethyl-7,8-dihydropteridine diphosphate	Cytosol
2ahhmp[c]	2-Amino-4-hydroxy-6-hydroxymethyl-7,8-dihydropteridine	Cytosol
2aobut[c]	L-2-Amino-3-oxobutanoate	Cytosol
2cpr5p[c]	1-(2-Carboxyphenylamino)-1-deoxy-D-ribulose 5-phosphate	Cytosol
2dda7p[c]	2-Dehydro-3-deoxy-D-arabino-heptonate 7-phosphate	Cytosol
2dhp[c]	2-Dehydropantoate	Cytosol
2dr1p[c]	2-Deoxy-D-ribose 1-phosphate	Cytosol
2dr5p[c]	2-Deoxy-D-ribose 5-phosphate	Cytosol
2hb[c]	2-Hydroxybutyrate	Cytosol
2ippm[c]	2-Isopropylmaleate	Cytosol
2mahmp[c]	2-Methyl-4-amino-5-hydroxymethylpyrimidine diphosphate	Cytosol
2mbcoa[c]	2-Methylbutanoyl-CoA	Cytosol
2mcit[c]	2-Methylcitrate	Cytosol
2me4p[c]	2-C-methyl-D-erythritol 4-phosphate	Cytosol
2mecdp[c]	2-C-methyl-D-erythritol 2,4-cyclodiphosphate	Cytosol
2obut[c]	2-Oxobutanoate	Cytosol
2p4c2me[c]	2-phospho-4-(cytidine 5'-diphospho)-2-C-methyl-D-erythritol	Cytosol
2pg[c]	D-Glycerate 2-phosphate	Cytosol
2pglyc[c]	2-Phosphoglycolate	Cytosol
34hpp[c]	3-(4-Hydroxyphenyl)pyruvate	Cytosol
3c2hmp[c]	3-Carboxy-2-hydroxy-4-methylpentanoate	Cytosol
3c3hmp[c]	3-Carboxy-3-hydroxy-4-methylpentanoate	Cytosol
3c4mop[c]	3-Carboxy-4-methyl-2-oxopentanoate	Cytosol
3dhq[c]	3-Dehydroquinate	Cytosol
3dhsk[c]	3-Dehydroshikimate	Cytosol
3ig3p[c]	C'-(3-Indolyl)-glycerol 3-phosphate	Cytosol
3mob[c]	3-Methyl-2-oxobutanoate	Cytosol
3mop[c]	(S)-3-Methyl-2-oxopentanoate	Cytosol
3pg[c]	3-Phospho-D-glycerate	Cytosol
3php[c]	3-Phosphohydroxypyruvate	Cytosol
3psme[c]	5-O-(1-Carboxyvinyl)-3-phosphoshikimate	Cytosol
3spyr[c]	3-Sulfopyruvate	Cytosol
4abz[c]	4-Aminobenzoate	Cytosol
4adcho[c]	4-amino-4-deoxychorismate	Cytosol
4c2me[c]	4-(cytidine 5'-diphospho)-2-C-methyl-D-erythritol	Cytosol
4h2oglt[c]	4-Hydroxy-2-oxoglutarate	Cytosol
4hphac[c]	4-Hydroxyphenylacetate	Cytosol
4mop[c]	4-Methyl-2-oxopentanoate	Cytosol
4mpetz[c]	4-Methyl-5-(2-phosphoethyl)-thiazole	Cytosol
4pasp[c]	4-Phospho-L-aspartate	Cytosol
4ppan[c]	D-4'-Phosphopantothenate	Cytosol
4ppcys[c]	N-((R)-4-Phosphopantothenoyl)-L-cysteine	Cytosol
4r5au[c]	4-(1-D-Ribitylamino)-5-aminouracil	Cytosol
5aizc[c]	5-amino-1-(5-phospho-D-ribosyl)imidazole-4-carboxylate	Cytosol
5aop[c]	5-Amino-4-oxopentanoate	Cytosol
5aprbu[c]	5-Amino-6-(5'-phosphoribitylamino)uracil	Cytosol
5apru[c]	5-Amino-6-(5'-phosphoribosylamino)uracil	Cytosol
5fthf[c]	5-Formyltetrahydrofolate	Cytosol
5mdr1p[c]	5-Methylthio-5-deoxy-D-ribose 1-phosphate	Cytosol
5mdru1p[c]	5-Methylthio-5-deoxy-D-ribulose 1-phosphate	Cytosol
5mta[c]	5-Methylthioadenosine	Cytosol
5mthf[c]	5-Methyltetrahydrofolate	Cytosol
5prdmbz[c]	N1-(5-Phospho-alpha-D-ribosyl)-5,6-dimethylbenzimidazole	Cytosol
6pthp[c]	6-Pyruvoyl-5,6,7,8-tetrahydropterin	Cytosol
8aonn[c]	8-Amino-7-oxononanoate	Cytosol
ac[c]	Acetate	Cytosol
ac[e]	Acetate	Extraorganism
acald[c]	Acetaldehyde	Cytosol
accoa[c]	Acetyl-CoA	Cytosol
acg5p[c]	N-Acetyl-L-glutamyl 5-phosphate	Cytosol
acg5sa[c]	N-Acetyl-L-glutamate 5-semialdehyde	Cytosol
acgam[c]	N-Acetyl-D-glucosamine	Cytosol
acgam1p[c]	N-Acetyl-D-glucosamine 1-phosphate	Cytosol
acgam6p[c]	N-Acetyl-D-glucosamine 6-phosphate	Cytosol
acglu[c]	N-Acetyl-L-glutamate	Cytosol
achms[c]	O-Acetyl-L-homoserine	Cytosol
acmam[c]	N-Acetyl-D-muramoate	Cytosol
acmama[c]	N-Acetyl-D-muramoyl-L-alanine	Cytosol
acmana[c]	N-Acetyl-D-mannosamine	Cytosol
acmanap[c]	N-Acetyl-D-mannosamine 6-phosphate	Cytosol
acnam[c]	N-Acetylneuraminate	Cytosol
acnamp[c]	N-Acetylneuraminate 9-phosphate	Cytosol
acorn[c]	N2-Acetyl-L-ornithine	Cytosol
acp[c]	acyl carrier protein	Cytosol
acser[c]	O-Acetyl-L-serine	Cytosol
actp[c]	Acetyl phosphate	Cytosol
ad[c]	acetamide	Cytosol
ade[c]	Adenine	Cytosol
adn[c]	Adenosine	Cytosol
adocbi[c]	Adenosyl cobinamide	Cytosol
adocbip[c]	Adenosyl cobinamide phosphate	Cytosol
adocbl[c]	Adenosylcobalamin	Cytosol
adp[c]	ADP	Cytosol
adpglc[c]	ADPglucose	Cytosol
adprib[c]	ADPribose	Cytosol
agdpcbi[c]	Adenosine-GDP-cobinamide	Cytosol
agm[c]	Agmatine	Cytosol
ahcys[c]	S-Adenosyl-L-homocysteine	Cytosol
ahdt[c]	2-Amino-4-hydroxy-6-(erythro-1,2,3-trihydroxypropyl)dihydropteridine triphosphate	Cytosol
aicar[c]	5-Amino-1-(5-Phospho-D-ribosyl)imidazole-4-carboxamide	Cytosol
air[c]	5-amino-1-(5-phospho-D-ribosyl)imidazole	Cytosol
akg[c]	2-Oxoglutarate	Cytosol
ala-b[c]	beta-Alanine	Cytosol
ala-d[c]	D-Alanine	Cytosol
ala-l[c]	L-Alanine	Cytosol
alaala[c]	D-Alanyl-D-alanine	Cytosol
alac-s[c]	(S)-2-Acetolactate	Cytosol
alatrna[c]	L-Alanyl-tRNA(Ala)	Cytosol
amet[c]	S-Adenosyl-L-methionine	Cytosol
ametam[c]	S-Adenosylmethioninamine	Cytosol
amob[c]	S-Adenosyl-4-methylthio-2-oxobutanoate	Cytosol
amp[c]	AMP	Cytosol
anth[c]	Anthranilate	Cytosol
aps[c]	Adenosine 5'-phosphosulfate	Cytosol
arab-l[c]	L-Arabinose	Cytosol
arab-l[e]	L-Arabinose	Extraorganism
arg-l[c]	L-Arginine	Cytosol
argsuc[c]	N(omega)-(L-Arginino)succinate	Cytosol
argtrna[c]	L-Arginyl-tRNA(Arg)	Cytosol
asn-l[c]	L-Asparagine	Cytosol
asntrna[c]	L-Asparaginyl-tRNA(Asn)	Cytosol
asp-l[c]	L-Aspartate	Cytosol
aspsa[c]	L-Aspartate 4-semialdehyde	Cytosol
asptrna[c]	L-Aspartyl-tRNA(Asp)	Cytosol
atp[c]	ATP	Cytosol
biomass[c]	Biomass	Cytosol
btamp[c]	Biotinyl-5'-AMP	Cytosol
btn[c]	Biotin	Cytosol
ca2[c]	Calcium	Cytosol
ca2[e]	Calcium	Extraorganism
camp[c]	cAMP	Cytosol
carn[c]	L-Carnosine	Cytosol
cbasp[c]	N-Carbamoyl-L-aspartate	Cytosol
cbi[c]	Cobinamide	Cytosol
cbp[c]	Carbamoyl phosphate	Cytosol
cdlp_ct[c]	Cardiolipin	Cytosol
cdp[c]	CDP	Cytosol
cdpdag_ct[c]	CDPdiacylglycerol	Cytosol
cdpddglu[c]	CDP-4-dehydro-6-deoxy-D-glucose	Cytosol
cdpglu[c]	CDP-glucose	Cytosol
cdpglyc[c]	CDPglycerol	Cytosol
cellmass[c]	Cellmass	Cytosol
cellobiose[c]	Cellobiose	Cytosol
cellobiose[e]	Cellobiose	Extraorganism
cellohexaose[c]	Cellohexaose	Cytosol
cellohexaose[e]	Cellohexaose	Extraorganism
cellome[e]	Cellulosome	Extraorganism
cellopentaose[c]	Cellopentaose	Cytosol
cellopentaose[e]	Cellopentaose	Extraorganism
cellotetraose[c]	Cellotetraose	Cytosol
cellotetraose[e]	Cellotetraose	Extraorganism
cellotriose[c]	Cellotriose	Cytosol
cellotriose[e]	Cellotriose	Extraorganism
cellulose[e]	Cellulose	Extraorganism
ch4s[c]	Methanethiol	Cytosol
chor[c]	chorismate	Cytosol
chtn[c]	chitin	Cytosol
cit[c]	Citrate	Cytosol
cit[e]	Citrate	Extraorganism
citr-l[c]	L-Citrulline	Cytosol
cmp[c]	CMP	Cytosol
cmpacna[c]	CMP-N-acetylneuraminate	Cytosol
co[c]	Carbon monoxide	Cytosol
co2[c]	CO2	Cytosol
co2[e]	CO2	Extraorganism
coa[c]	Coenzyme A	Cytosol
csn[c]	Cytosine	Cytosol
ctobiose[c]	Chitobiose	Cytosol
ctp[c]	CTP	Cytosol
cu2[c]	Cu2+	Cytosol
cu2[e]	Cu2+	Extraorganism
cys-l[c]	L-Cysteine	Cytosol
cyst-l[c]	L-Cystathionine	Cytosol
cystrna[c]	L-Cysteinyl-tRNA(Cys)	Cytosol
cytd[c]	Cytidine	Cytosol
d12dg_ct[c]	diglucosyl_1_2_diacylglycerol	Cytosol
dadp[c]	dADP	Cytosol
damp[c]	dAMP	Cytosol
dann[c]	7,8-Diaminononanoate	Cytosol
datp[c]	dATP	Cytosol
db4p[c]	3,4-dihydroxy-2-butanone 4-phosphate	Cytosol
dca[c]	Decanoate (n-C10:0)	Cytosol
dcacoa[c]	Decanoyl-CoA (n-C10:0CoA)	Cytosol
dcamp[c]	N6-(1,2-Dicarboxyethyl)-AMP	Cytosol
dcdp[c]	dCDP	Cytosol
dcmp[c]	dCMP	Cytosol
dctp[c]	dCTP	Cytosol
decdp[c]	all trans Decaprenyl diphosphate	Cytosol
dgdp[c]	dGDP	Cytosol
dgmp[c]	dGMP	Cytosol
dgsn[c]	Deoxyguanosine	Cytosol
dgtp[c]	dGTP	Cytosol
dhap[c]	Dihydroxyacetone phosphate	Cytosol
dhf[c]	7,8-Dihydrofolate	Cytosol
dhnpt[c]	Dihydroneopterin	Cytosol
dhor-s[c]	(S)-Dihydroorotate	Cytosol
dhpt[c]	Dihydropteroate	Cytosol
din[c]	Deoxyinosine	Cytosol
dmbzid[c]	5,6-Dimethylbenzimidazole	Cytosol
dmlz[c]	6,7-Dimethyl-8-(1-D-ribityl)lumazine	Cytosol
dmpp[c]	Dimethylallyl diphosphate	Cytosol
dnad[c]	Deamino-NAD+	Cytosol
dpcoa[c]	Dephospho-CoA	Cytosol
dscl[c]	dihydrosirohydrochlorin	Cytosol
dtbt[c]	Dethiobiotin	Cytosol
dtdp[c]	dTDP	Cytosol
dtdp4d6dg[c]	dTDP-4-dehydro-6-deoxy-D-glucose	Cytosol
dtdp4d6dm[c]	dTDP-4-dehydro-6-deoxy-L-mannose	Cytosol
dtdpglu[c]	dTDPglucose	Cytosol
dtmp[c]	dTMP	Cytosol
dttp[c]	dTTP	Cytosol
dudp[c]	dUDP	Cytosol
dump[c]	dUMP	Cytosol
dutp[c]	dUTP	Cytosol
dxyl5p[c]	1-deoxy-D-xylulose 5-phosphate	Cytosol
e4hglu[c]	L-erythro-4-Hydroxyglutamate	Cytosol
e4p[c]	D-Erythrose 4-phosphate	Cytosol
eig3p[c]	D-erythro-1-(Imidazol-4-yl)glycerol 3-phosphate	Cytosol
etoh[c]	Ethanol	Cytosol
etoh[e]	Ethanol	Extraorganism
f1p[c]	D-Fructose 1-phosphate	Cytosol
f6p[c]	D-Fructose 6-phosphate	Cytosol
fa1[c]	Fatty acid (Iso-C14:0)	Cytosol
fa10[c]	Fatty acid (Anteiso-C17:1)	Cytosol
fa10coa[c]	Anteiso_C171_CoA	Cytosol
fa11[c]	Fatty acid (Iso-C17:0)	Cytosol
fa11coa[c]	Iso_C170_CoA	Cytosol
fa12[c]	Fatty acid (Anteiso-C17:0)	Cytosol
fa12coa[c]	Anteiso_C170_CoA	Cytosol
fa1coa[c]	Iso_C140_CoA	Cytosol
fa3[c]	Fatty acid (Iso-C15:0)	Cytosol
fa3coa[c]	Iso_C150_CoA	Cytosol
fa4[c]	Fatty acid (Anteiso-C15:0)	Cytosol
fa4coa[c]	Anteiso_C150_CoA	Cytosol
fa5[c]	Fatty acid (Iso-C16:1)	Cytosol
fa5coa[c]	Iso_C161_CoA	Cytosol
fa6[c]	Fatty acid (iso-C16:0)	Cytosol
fa6coa[c]	Iso_C160_CoA	Cytosol
fa9[c]	Fatty acid (Iso-C17:1)	Cytosol
fa9coa[c]	Iso_C171_CoA	Cytosol
fad[c]	Flavin adenine dinucleotide oxidized	Cytosol
fdox[c]	ferredoxin (oxidized) 2[4Fe-4S]	Cytosol
fdp[c]	D-Fructose 1,6-bisphosphate	Cytosol
fdred[c]	ferredoxin (reduced) 2[4Fe-4S]	Cytosol
fe3[c]	Fe3+	Cytosol
fe3[e]	Fe3+	Extraorganism
fgam[c]	N2-Formyl-N1-(5-phospho-D-ribosyl)glycinamide	Cytosol
fmettrna[c]	N-Formylmethionyl-tRNA	Cytosol
fmn[c]	FMN	Cytosol
for[c]	Formate	Cytosol
for[e]	Formate	Extraorganism
fpram[c]	2-(Formamido)-N1-(5-phospho-D-ribosyl)acetamidine	Cytosol
fprica[c]	5-Formamido-1-(5-phospho-D-ribosyl)imidazole-4-carboxamide	Cytosol
frdp[c]	Farnesyl diphosphate	Cytosol
fru[c]	D-Fructose	Cytosol
fru[e]	D-Fructose	Extraorganism
fum[c]	Fumarate	Cytosol
g1p[c]	D-Glucose 1-phosphate	Cytosol
g3p[c]	Glyceraldehyde 3-phosphate	Cytosol
g6p[c]	D-Glucose 6-phosphate	Cytosol
gal[c]	D-Galactose	Cytosol
gal[e]	D-Galactose	Extraorganism
gam1p[c]	D-Glucosamine 1-phosphate	Cytosol
gam6p[c]	D-Glucosamine 6-phosphate	Cytosol
gar[c]	N1-(5-Phospho-D-ribosyl)glycinamide	Cytosol
gcald[c]	Glycolaldehyde	Cytosol
gcald[e]	Glycolaldehyde	Extraorganism
gdp[c]	GDP	Cytosol
gdp[e]	GDP	Extraorganism
gdptp[c]	Guanosine 3'-diphosphate 5'-triphosphate	Cytosol
ggdp[c]	Geranylgeranyl diphosphate	Cytosol
glc-d[c]	D-Glucose	Cytosol
glc-d[e]	D-Glucose	Extraorganism
gln-l[c]	L-Glutamine	Cytosol
glntrna[c]	L-Glutaminyl-tRNA(Gln)	Cytosol
glu-d[c]	D-Glutamate	Cytosol
glu-l[c]	L-Glutamate	Cytosol
glu1sa[c]	L-Glutamate 1-semialdehyde	Cytosol
glu5p[c]	L-Glutamate 5-phosphate	Cytosol
glu5sa[c]	L-Glutamate 5-semialdehyde	Cytosol
glutrna[c]	L-Glutamyl-tRNA(Glu)	Cytosol
glx[c]	Glyoxylate	Cytosol
gly[c]	Glycine	Cytosol
glyc-r[c]	(R)-Glycerate	Cytosol
glyc[c]	Glycerol	Cytosol
glyc3p[c]	Glycerol 3-phosphate	Cytosol
glyclt[c]	Glycolate	Cytosol
glycogen[c]	glycogen	Cytosol
glytrna[c]	Glycyl-tRNA(Gly)	Cytosol
gmp[c]	GMP	Cytosol
grdp[c]	Geranyl diphosphate	Cytosol
gsn[c]	Guanosine	Cytosol
gtca1_45_ct[c]	glycerol_teichoic_acid__n45___unlinked__unsubstituted	Cytosol
gtca2_45_ct[c]	glycerol_teichoic_acid__n45___unlinked__D_ala_substituted	Cytosol
gtca3_45_ct[c]	glycerol_teichoic_acid__n45___unlinked__glucose_substituted	Cytosol
gtp[c]	GTP	Cytosol
gtp[e]	GTP	Extraorganism
gua[c]	Guanine	Cytosol
h[c]	H+	Cytosol
h[e]	H+	Extraorganism
h2[c]	H2	Cytosol
h2[e]	H2	Extraorganism
h2co3[c]	carbonic acid	Cytosol
h2mb4p[c]	1-hydroxy-2-methyl-2-(E)-butenyl 4-diphosphate	Cytosol
h2o[c]	H2O	Cytosol
h2o[e]	H2O	Extraorganism
h2o2[c]	Hydrogen peroxide	Cytosol
h2s[c]	Hydrogen sulfide	Cytosol
h2s[e]	Hydrogen sulfide	Extraorganism
h4spt[c]	tetrahydrosarcinapterin	Cytosol
hco3[c]	Bicarbonate	Cytosol
hcys-l[c]	L-Homocysteine	Cytosol
hdca[c]	Hexadecanoate (n-C16:0)	Cytosol
hdcea[c]	Hexadecenoate (n-C16:1)	Cytosol
hdcoa[c]	Hexadecenoyl-CoA (n-C16:1CoA)	Cytosol
hepdp[c]	all-trans-Heptaprenyl diphosphate	Cytosol
hexdp[c]	all-trans-Hexaprenyl diphosphate	Cytosol
his-l[c]	L-Histidine	Cytosol
hisp[c]	L-Histidinol phosphate	Cytosol
hista[c]	Histamine	Cytosol
histd[c]	L-Histidinol	Cytosol
histrna[c]	L-Histidyl-tRNA(His)	Cytosol
hmbil[c]	Hydroxymethylbilane	Cytosol
hom-l[c]	L-Homoserine	Cytosol
hphaccoa[c]	4-Hydroxyphenylacetyl-CoA	Cytosol
hpyr[c]	Hydroxypyruvate	Cytosol
hxan[c]	Hypoxanthine	Cytosol
iad[c]	Indole-3-acetamide	Cytosol
iasp[c]	Iminoaspartate	Cytosol
ibcoa[c]	Isobutyryl-CoA	Cytosol
icit[c]	Isocitrate	Cytosol
idp[c]	IDP	Cytosol
ile-l[c]	L-Isoleucine	Cytosol
ile-l[e]	L-Isoleucine	Extraorganism
iletrna[c]	L-Isoleucyl-tRNA(Ile)	Cytosol
imacp[c]	3-(Imidazol-4-yl)-2-oxopropyl phosphate	Cytosol
imp[c]	IMP	Cytosol
ind3ac[c]	Indole-3-acetate	Cytosol
indaccoa[c]	S-2-(indol-3-yl)acetyl-CoA	Cytosol
indole[c]	Indole	Cytosol
indpyr[c]	Indolepyruvate	Cytosol
ins[c]	Inosine	Cytosol
ipdp[c]	Isopentenyl diphosphate	Cytosol
itp[c]	ITP	Cytosol
ivcoa[c]	Isovaleryl-CoA	Cytosol
k[c]	potassium	Cytosol
k[e]	potassium	Extraorganism
lac-l[c]	L-Lactate	Cytosol
lac-l[e]	L-Lactate	Extraorganism
lcts[c]	Lactose	Cytosol
leu-l[c]	L-Leucine	Cytosol
leu-l[e]	L-Leucine	Extraorganism
leutrna[c]	L-Leucyl-tRNA(Leu)	Cytosol
lipo1_24_ct[c]	lipoteichoic_acid__n24___linked__glucose_substituted	Cytosol
lipo2_24_ct[c]	lipoteichoic_acid__n24___linked__N_acetyl_D_glucosamine	Cytosol
lipo3_24_ct[c]	lipoteichoic_acid__n24___linked__D_alanine_substituted	Cytosol
lipo4_24_ct[c]	lipoteichoic_acid__n24___linked__unsubstituted	Cytosol
lys-l[c]	L-Lysine	Cytosol
lystrna[c]	L-Lysine-tRNA (Lys)	Cytosol
lysylpgly_ct[c]	lysylphophatidylglycerol	Cytosol
m12dg_ct[c]	monoglucosyl_1_2_diacylglycerol	Cytosol
mal-l[c]	L-Malate	Cytosol
mal-l[e]	L-Malate	Extraorganism
malacp[c]	Malonyl-[acyl-carrier protein]	Cytosol
malcoa[c]	Malonyl-CoA	Cytosol
man6p[c]	D-Mannose 6-phosphate	Cytosol
met-l[c]	L-Methionine	Cytosol
met-l[e]	L-Methionine	Extraorganism
methf[c]	5,10-Methenyltetrahydrofolate	Cytosol
mettrna[c]	L-Methionyl-tRNA (Met)	Cytosol
mg2[c]	magnesium	Cytosol
mg2[e]	magnesium	Extraorganism
mh4spt[c]	N5-methyl-tetrahydrosarcinapterin	Cytosol
mlthf[c]	5,10-Methylenetetrahydrofolate	Cytosol
mmcoa-r[c]	(R)-Methylmalonyl-CoA	Cytosol
mmcoa-s[c]	(S)-Methylmalonyl-CoA	Cytosol
mthgxl[c]	Methylglyoxal	Cytosol
n2[c]	nitrogen	Cytosol
na1[c]	Sodium	Cytosol
na1[e]	Sodium	Extraorganism
nac[c]	Nicotinate	Cytosol
nad[c]	Nicotinamide adenine dinucleotide	Cytosol
nadh[c]	Nicotinamide adenine dinucleotide - reduced	Cytosol
nadp[c]	Nicotinamide adenine dinucleotide phosphate	Cytosol
nadph[c]	Nicotinamide adenine dinucleotide phosphate - reduced	Cytosol
ncam[c]	Nicotinamide	Cytosol
nh4[c]	Ammonium	Cytosol
nh4[e]	Ammonium	Extraorganism
nicrnt[c]	Nicotinate D-ribonucleotide	Cytosol
nmn[c]	NMN	Cytosol
nmn[e]	NMN	Extraorganism
no2[c]	Nitrite	Cytosol
no2[e]	Nitrite	Extraorganism
no3[c]	Nitrate	Cytosol
no3[e]	Nitrate	Extraorganism
o2[c]	O2	Cytosol
o2s[c]	Superoxide anion	Cytosol
oaa[c]	Oxaloacetate	Cytosol
ocdca[c]	octadecanoate (n-C18:0)	Cytosol
ocdcaiso[c]	Iso_C180	Cytosol
ocdcea[c]	octadecenoate (n-C18:1)	Cytosol
odecoa[c]	Octadecenoyl-CoA (n-C18:1CoA)	Cytosol
ohpb[c]	2-Oxo-3-hydroxy-4-phosphobutanoate	Cytosol
orn[c]	Ornithine	Cytosol
orot[c]	Orotate	Cytosol
orot5p[c]	Orotidine 5'-phosphate	Cytosol
pac[c]	Phenylacetic acid	Cytosol
pad[c]	2-Phenylacetamide	Cytosol
pan4p[c]	Pantetheine 4'-phosphate	Cytosol
pant-r[c]	(R)-Pantoate	Cytosol
pap[c]	Adenosine 3',5'-bisphosphate	Cytosol
paps[c]	3'-Phosphoadenylyl sulfate	Cytosol
pdx5p[c]	Pyridoxine 5'-phosphate	Cytosol
pendp[c]	all_trans_Pentaprenyl_diphosphate	Cytosol
pep[c]	Phosphoenolpyruvate	Cytosol
peptido_ct[c]	Peptidoglycan subunit	Cytosol
pgly_ct[c]	phosphatidylglycerol	Cytosol
pglyp_ct[c]	Phosphatidylglycerophosphate	Cytosol
phaccoa[c]	Phenylacetyl-CoA	Cytosol
phe-l[c]	L-Phenylalanine	Cytosol
phetrna[c]	L-Phenylalanyl-tRNA(Phe)	Cytosol
phom[c]	O-Phospho-L-homoserine	Cytosol
phpyr[c]	Phenylpyruvate	Cytosol
phthr[c]	O-Phospho-4-hydroxy-L-threonine	Cytosol
pi[c]	Phosphate	Cytosol
pi[e]	Phosphate	Extraorganism
pmcoa[c]	Pimeloyl-CoA	Cytosol
pmtcoa[c]	Palmitoyl-CoA (n-C16:0CoA)	Cytosol
pnto-r[c]	(R)-Pantothenate	Cytosol
pnto-r[e]	(R)-Pantothenate	Extraorganism
ppa[c]	Propionate (n-C3:0)	Cytosol
ppap[c]	Propanoyl phosphate	Cytosol
ppbng[c]	Porphobilinogen	Cytosol
ppcoa[c]	Propanoyl-CoA	Cytosol
pphn[c]	Prephenate	Cytosol
ppi[c]	Diphosphate	Cytosol
pppi[c]	Inorganic triphosphate	Cytosol
pram[c]	5-Phospho-beta-D-ribosylamine	Cytosol
pran[c]	N-(5-Phospho-D-ribosyl)anthranilate	Cytosol
prbamp[c]	1-(5-Phosphoribosyl)-AMP	Cytosol
prbatp[c]	1-(5-Phosphoribosyl)-ATP	Cytosol
prfp[c]	1-(5-Phosphoribosyl)-5-[(5-phosphoribosylamino)methylideneamino]imidazole-4-carboxamide	Cytosol
prlp[c]	5-[(5-phospho-1-deoxyribulos-1-ylamino)methylideneamino]-1-(5-phosphoribosyl)imidazole-4-carboxamide	Cytosol
pro-l[c]	L-Proline	Cytosol
pro-l[e]	L-Proline	Extraorganism
protrna[c]	L-Prolyl-tRNA(Pro)	Cytosol
prpp[c]	5-Phospho-alpha-D-ribose 1-diphosphate	Cytosol
ps_ct[c]	phosphatidylserine	Cytosol
psd5p[c]	Pseudouridine 5'-phosphate	Cytosol
pser-l[c]	O-Phospho-L-serine	Cytosol
psetha_ct[c]	phosphatidylethanolamine	Cytosol
ptrc[c]	Putrescine	Cytosol
ptrc[e]	Putrescine	Extraorganism
pyr[c]	Pyruvate	Cytosol
q8[c]	Ubiquinone-8	Cytosol
q8h2[c]	Ubiquinol-8	Cytosol
quln[c]	Quinolinate	Cytosol
r1p[c]	alpha-D-Ribose 1-phosphate	Cytosol
r5p[c]	alpha-D-Ribose 5-phosphate	Cytosol
rdmbzi[c]	N1-(alpha-D-ribosyl)-5,6-dimethylbenzimidazole	Cytosol
rib-d[c]	D-Ribose	Cytosol
rib-d[e]	D-Ribose	Extraorganism
ribflv[c]	Riboflavin	Cytosol
rnam[c]	N-Ribosylnicotinamide	Cytosol
ru5p-d[c]	D-Ribulose 5-phosphate	Cytosol
s[c]	Sulfur	Cytosol
s7p[c]	Sedoheptulose 7-phosphate	Cytosol
sbt-d[c]	D-Sorbitol	Cytosol
ser-l[c]	L-Serine	Cytosol
sertrna[c]	L-Seryl-tRNA(Ser)	Cytosol
skm[c]	Shikimate	Cytosol
skm5p[c]	Shikimate 5-phosphate	Cytosol
sl-l[c]	L-sulfolactate	Cytosol
so3[c]	Sulfite	Cytosol
so4[c]	Sulfate	Cytosol
so4[e]	Sulfate	Extraorganism
spmd[c]	Spermidine	Cytosol
spmd[e]	Spermidine	Extraorganism
stcoa[c]	Stearoyl-CoA (n-C18:0CoA)	Cytosol
stcoaiso[c]	Iso_C180_CoA	Cytosol
succ[c]	Succinate	Cytosol
succ[e]	Succinate	Extraorganism
succoa[c]	Succinyl-CoA	Cytosol
suchms[c]	O-Succinyl-L-homoserine	Cytosol
t12dg_ct[c]	triglucosyl_1_2_diacylglycerol	Cytosol
tag6p-d[c]	D-Tagatose 6-phosphate	Cytosol
tagdp-d[c]	D-Tagatose 1,6-biphosphate	Cytosol
tcam_ct[c]	minor_teichoic_acid__acetylgalactosamine_glucose_phosphate__n30	Cytosol
tdcoa[c]	Tetradecanoyl-CoA (n-C14:0CoA)	Cytosol
tdecoa[c]	Tetradecenoyl-CoA (n-C14:1CoA)	Cytosol
teich_45_ct[c]	teichuronic_acid__GlcA__GalNac__45_repeating_unit	Cytosol
thdp[c]	2,3,4,5-Tetrahydrodipicolinate	Cytosol
thf[c]	5,6,7,8-Tetrahydrofolate	Cytosol
thm[c]	Thiamin	Cytosol
thmmp[c]	Thiamin monophosphate	Cytosol
thmpp[c]	Thiamine diphosphate	Cytosol
thr-l[c]	L-Threonine	Cytosol
thrtrna[c]	L-Threonyl-tRNA(Thr)	Cytosol
thym[c]	Thymine	Cytosol
thymd[c]	Thymidine	Cytosol
trdacoa[c]	Iso_C130_CoA	Cytosol
trdca[c]	Tridecanoate	Cytosol
trdox[c]	Oxidized thioredoxin	Cytosol
trdrd[c]	Reduced thioredoxin	Cytosol
trnaala[c]	tRNA(Ala)	Cytosol
trnaarg[c]	tRNA(Arg)	Cytosol
trnaasn[c]	tRNA(Asn)	Cytosol
trnaasp[c]	tRNA(Asp)	Cytosol
trnacys[c]	tRNA(Cys)	Cytosol
trnagln[c]	tRNA(Gln)	Cytosol
trnaglu[c]	tRNA (Glu)	Cytosol
trnagly[c]	tRNA(Gly)	Cytosol
trnahis[c]	tRNA(His)	Cytosol
trnaile[c]	tRNA(Ile)	Cytosol
trnaleu[c]	tRNA(Leu)	Cytosol
trnalys[c]	tRNA(Lys)	Cytosol
trnamet[c]	tRNA(Met)	Cytosol
trnaphe[c]	tRNA(Phe)	Cytosol
trnapro[c]	tRNA(Pro)	Cytosol
trnaser[c]	tRNA(Ser)	Cytosol
trnathr[c]	tRNA(Thr)	Cytosol
trnatrp[c]	tRNA(Trp)	Cytosol
trnatyr[c]	tRNA(Tyr)	Cytosol
trnaval[c]	tRNA(Val)	Cytosol
trp-l[c]	L-Tryptophan	Cytosol
trptrna[c]	L-Tryptophanyl-tRNA(Trp)	Cytosol
ttdca[c]	tetradecanoate (n-C14:0)	Cytosol
ttdcea[c]	tetradecenoate (n-C14:1)	Cytosol
tyr-l[c]	L-Tyrosine	Cytosol
tyrtrna[c]	L-Tyrosyl-tRNA(Tyr)	Cytosol
uaagmda[c]	Undecaprenyl-diphospho-N-acetylmuramoyl-(N-acetylglucosamine)-L-ala-D-glu-meso-2,6-diaminopimeloyl-D-ala-D-ala	Cytosol
uaccg[c]	UDP-N-acetyl-3-O-(1-carboxyvinyl)-D-glucosamine	Cytosol
uacgam[c]	UDP-N-acetyl-D-glucosamine	Cytosol
uacmam[c]	UDP-N-acetyl-D-mannosamine	Cytosol
uagmda[c]	Undecaprenyl-diphospho-N-acetylmuramoyl-L-alanyl-D-glutamyl-meso-2,6-diaminopimeloyl-D-alanyl-D-alanine	Cytosol
uama[c]	UDP-N-acetylmuramoyl-L-alanine	Cytosol
uamag[c]	UDP-N-acetylmuramoyl-L-alanyl-D-glutamate	Cytosol
uamr[c]	UDP-N-acetylmuramate	Cytosol
udcp[c]	Undecaprenol	Cytosol
udcpdp[c]	Undecaprenyl diphosphate	Cytosol
udcpp[c]	Undecaprenyl phosphate	Cytosol
udp[c]	UDP	Cytosol
udpacgal[c]	UDP-N-acetyl-D-galactosamine	Cytosol
udpg[c]	UDPglucose	Cytosol
udpgal[c]	UDPgalactose	Cytosol
udpglcur[c]	UDP-D-glucuronate	Cytosol
ugmd[c]	UDP-N-acetylmuramoyl-L-alanyl-D-gamma-glutamyl-meso-2,6-diaminopimelate	Cytosol
ugmda[c]	UDP-N-acetylmuramoyl-L-alanyl-D-glutamyl-meso-2,6-diaminopimeloyl-D-alanyl-D-alanine	Cytosol
ump[c]	UMP	Cytosol
uppg3[c]	Uroporphyrinogen III	Cytosol
ura[c]	Uracil	Cytosol
ura[e]	Uracil	Extraorganism
urea[c]	Urea	Cytosol
urea[e]	Urea	Extraorganism
uri[c]	Uridine	Cytosol
utp[c]	UTP	Cytosol
val-l[c]	L-Valine	Cytosol
val-l[e]	L-Valine	Extraorganism
valtrna[c]	L-Valyl-tRNA(Val)	Cytosol
xan[c]	Xanthine	Cytosol
xan[e]	Xanthine	Extraorganism
xmp[c]	Xanthosine 5'-phosphate	Cytosol
xtsn[c]	Xanthosine	Cytosol
xu5p-d[c]	D-Xylulose 5-phosphate	Cytosol
xyl-d[c]	D-Xylose	Cytosol
xyl-d[e]	D-Xylose	Extraorganism

## Sheet: Cth Biomass
CELLULAR COMPOSITION
Metabolite Class	% w/w composition *
Protein	52.85
DNA	2.6
RNA	6.55
Lipid	7.6
Lipoteichoic acid	3.04
Cell wall components	22.42
Ion and metabolite	4.94
Cellulosome (Zhang and Lynd, 2003)	20
	120
PROTEIN
Amino Acid	Count (all ORFs) †	% Prevalence	MW (g/mol)	%P*MW	% (by weight)		mmol/gDW
Alanine (A)	68886	6.37952	89.05	568.096	4.34769		0.258029	coefficients used directly in the biomass reaction
Arginine (R)	47155	4.36702	175.11	764.708	5.85237		0.176631
Asparagine (N)	58251	5.39462	132.05	712.359	5.45174		0.218193
Aspartic acid (D)	61489	5.69449	132.04	751.9	5.75435		0.230322
Cysteine (C)	12654	1.17188	121.02	141.821	1.08537		0.0473987
Glutamate (E)	82288	7.62068	146.05	1113	8.51788		0.30823
Glutamine (Q)	27732	2.56826	146.07	375.145	2.87102		0.103877
Glycine (G)	72154	6.68217	75.03	501.363	3.83697		0.270271
Histidine (H)	15430	1.42897	155.07	221.59	1.69585		0.0577968
Isoleucine (I)	91626	8.48547	131.09	1112.36	8.51298		0.343208
Leucine (L)	93461	8.65541	131.09	1134.64	8.68347		0.350081
Lysine (K)	87426	8.09651	147.11	1191.08	9.11541		0.327476
Methionine (M)	27111	2.51075	149.05	374.227	2.86399		0.101551
Phenylalanine (F)	45765	4.23829	165.08	699.657	5.35453		0.171424
Proline (P)	36619	3.39128	115.06	390.201	2.98624		0.137165
Serine (S)	65270	6.04464	105.04	634.929	4.85916		0.244485
Threonine (T)	54463	5.04381	119.06	600.516	4.5958		0.204005
Tryptophan (W)	9570	0.886276	204.09	180.88	1.38429		0.0358468
Tyrosine (Y)	45643	4.22699	181.07	765.381	5.85752		0.170967
Valine (V)	76806	7.11299	117.08	832.789	6.3734		0.287696
Sum	1079799	100	2736.31	13066.6	100
DNA
G+C content (%):	35.52
DNA	% Prevalence	MW (g/mol)	%P*MW	% (by weight)			mmol/gDW
dATP	32.24	487.001	15700.9	32.5292			0.0173667
dCTP	17.76	462.99	8222.7	17.0358			0.00956675
dGTP	17.76	502.996	8933.2	18.5078			0.00956675
dTTP	32.24	477.989	15410.4	31.9272			0.0173667
Sum	100		48267.2	100
RNA
RNA	Count (all ORFs) †	% Prevalence	MW (g/mol)	%P*MW	% (by weight)		mmol/gDW
ATP	1170579	30.4576	502.996	15320.1	30.9887		0.0403534
CTP	751237	19.5467	478.985	9362.55	18.9381		0.0258974
GTP	747135	19.4399	518.991	10089.1	20.4078		0.025756
UTP	1174350	30.5558	479.969	14665.8	29.6653		0.0404834
Sum	3843301	100		49437.6	100
LIPIDS
Components (id)	Content % (w/w) *	MW (g/mol)	%P*MW	% (by weight)			mmol / gDW
Monoglucosyldiacylglycerol (m12dg_CT)	8.1	718.924	5823.28	7.71939			0.0085628
Diglucosyldiacylglycerol (d12dg_CT)	12.8	880.829	11274.6	14.9457			0.0110441
Triglucosyldiacylglycerol (t12dg_CT)	9.1	1042.97	9491.03	12.5814			0.00663106
Cardiolipin (cdlp_CT)	0.8	1327.1	1061.68	1.40737			0.000458142
Phosphatidylglycerol (pgly_CT)	16.5	709.597	11708.4	15.5207			0.017672
Lysylphosphatidylglycerol (lysylpgly_CT)	2.4	838.78	2013.07	2.66854			0.00217459
Phosphatidylethanolmaine (psetha_CT)	50.2	678.587	34065.1	45.1569			0.0562227
Sum	99.9		75437.1	100
Fatty Acids (Herrero et al., 1982)	Metabolite abbr.	% (by weight)	Normalized % w/w	MW (g/mol)	Averaged MW (g/mol)		% molar composition
C10:0 branched	dca / dcacoa	7.4	7.42972	171.3	12.7271		0.0510407	coefficients used to create CT specific phospholipids
C13:0 branched	trdca / trdacoa	2.6	2.61044	213.34	5.56912		0.0223343
C14:0 branched (iso)	fa1 / fa1coa	2.5	2.51004	227.4	5.70783		0.0228906
C14:0 normal	ttdca / tdcoa	1	1.00402	227.4	2.28313		0.00915625
C14:1	ttdce / ttdcecoa	2.4	2.40964	225.4	5.43133		0.0217817
C16:0 branched (iso)	fa6 / fa6coa	31.4	31.5261	255.4	80.5177		0.322907
C16:0 normal	hdca / pmtcoa	22.3	22.3896	255.4	57.1829		0.229326
C17:0 branched (anteiso)	fa12 / fa12coa	12.3	12.3494	269.4	33.2693		0.133423
C16:1	hdcea / hdcoa	12.3	12.3494	253.4	31.2934		0.125499
C18:0 branched (iso)	ocdcaiso / strcoaiso	4.2	4.21687	283.5	11.9548		0.0479435
C18:0 normal	ocdca / strcoa	1.2	1.20482	283.5	3.41566		0.0136981
Sum		99.6	100	2665.44	249.352		1
					"average" fatty acid
LIPOTEICHOIC ACIDS
Components (id)	Content % (w/w) *	MW (g/mol)	%P*MW	% (by weight)			mmol / gDW
Lipoteichoic acid (n=24), linked, glucose substituted	19	8445.32	1604.61	22.6795			0.000683929
Lipoteichoic acid (n=24), linked, N-acetyl-D-glucosamine	19	9430.59	1791.81	25.3254			0.000612475
Lipoteichoic acid (n=24), linked, D-alanine substituted	40	6692.19	2676.88	37.8348			0.00181704
Lipoteichoic acid (n=24), linked, unsubstituted	22	4553.93	1001.87	14.1603			0.00146862
Sum	100		7075.16	100
CELL WALL
Components (id)	Content % (w/w) *	MW (g/mol)	%P*MW	% (mole)			mmol / gDW
Peptidoglycan subunit	45	991	445.95	6.27863			0.101806
Teichoic acid
Glycerol teichoic acid (n=45), unlinked, unsubstituted	11.9	7373.6	877.458	12.3539			0.00361829
Glycerol teichoic acid (n=45), unlinked, D-ala substituted	11.9	11382.8	1354.55	19.0711			0.00234387
Glycerol teichoic acid (n=45), unlinked, glucose substituted	11.9	14688	1747.87	24.6087			0.00181644
Minor teichoic acid (acetylgalactosamine glucose phosphate, n=30)	19.3	13869.6	2676.83	37.6877			0.00311982
Sum	100		7102.67	100
IONS AND METABOLITES
Components (id)	Content % (w/w) *	MW (g/mol)	%P*MW	% (by weight)			mmol / gDW
K	86	39.1	33.626	5.43645			1.08655
Mg	7.7	24.3	1.8711	0.302508			0.156535
Fe(+3)	0.6	55.9	0.3354	0.0542254			0.00530233
Ca	0.4	40.1	0.1604	0.0259325			0.00492768
Phosphate	4.3	96	4.128	0.66739			0.0221271
Diphospate	0.5	174.9	0.8745	0.141384			0.00141224
Sum	99.5
Components (id)	Content % (w/w) *	MW (g/mol)	%P*MW	% (by weight)			mmol / gDW
NAD	61.9	662.4	410.026	66.2904			0.0461633
AMP	9.3	345.2	32.1036	5.19031			0.0133088
ATP	8.7	503.2	43.7784	7.07782			0.00854094
ADP	6.3	424.2	26.7246	4.32067			0.00733663
CMP	1.9	321.2	6.1028	0.986663			0.00292217
NADP	4	740.4	29.616	4.78813			0.00266883
CTP	1.5	479.1	7.1865	1.16187			0.00154665
GMP	1.1	361.2	3.9732	0.642363			0.00150443
GTP	1.3	519.1	6.7483	1.09102			0.00123714
CDP	0.6	400.2	2.4012	0.388211			0.00074063
NADPH	0.9	741.4	6.6726	1.07878			0.000599676
GDP	0.5	440.2	2.201	0.355844			0.000561109
Sum	98		618.529	100
CELLULOSOME
Components (id)	Content % (w/w)	MW (g/mol)	%P*MW	% (by weight)			mmol / gDW
Cellulosome [e]	100	128.602	128.602	100			1.55519
NOTES
* In the absence of data specific to C. thermocellum data was adapted from genome scale model of B. subtilis (Oh et al., 2007)
† Counts of amino acids or ribonucleotides were performed on published sequence of C. thermocellum, including only open reading frames.
REFERENCES
Gold N, Martin V (2007) Global View of the Clostridium thermocellum Cellulosome Revealed by Quantitative Proteomic Analysis J Bacteriol 189:19 pp 6787 - 6795
Herrero A, Gomez R, Roberts M (1982) Ethanol-induced changes in the membrane lipid composition of Clostridium thermocellum Biochim Biophys Acta - Biomembranes 693:1 pp 195 - 204
Oh Y, Palsson B, Park S, Schilling C, Mahadevin R (2007) Genome-scale Reconstruction of Metabolic Network in Bacillus subtilis Based on High-throughput Phenotyping and Gene Essentiality Data J Biol Chem 282:39 pp 28791 - 28799
Zhang Y, Lynd L (2003) Quantification of Cell and Cellulase Mass Concentrations During Anaerobic Cellulose Fermentation: Development of an Enzyme-Linked Immunosorbent Assay-Based Method with Application to Clostridium thermocellum Batch Cultures. Anal Chem 75:2 pp 219-227

## Sheet: Cellulosome
From (Gold et al., 2007):	http://jb.asm.org/cgi/reprint/189/19/6787
GenInfo identifier	Protein	(Putative) function or activity	No. of peptide ions	emPAI		% composition
125975556	CipA	Scaffoldin	42	5.92		12.437
125972933	CelK	Exoglucanase (GH9)	39	4.12		8.65546
125974579	CelS	Exoglucanase (GH48)	29	3.56		7.47899
125973097	CelR	Endoglucanase (GH9)	28	3.19		6.70168
125975557	OlpB	Cell-surface anchor	27	2.75		5.77731
125973339		GH5	15	2.59		5.44118
125972791	CelA	Endoglucanase (GH8)	14	2.46		5.16807
125973315	CelE	Endoglucanase (GH5), CE2	24	2.24		4.70588
125973142	CelJ	Endoglucanase (GH9), GH44	42	2.16		4.53782
125974342	XynC	Xylanase (GH10)	18	1.57		3.29832
125974464	XynZ	Xylanase (GH10), CE1	18	1.57		3.29832
125972934	CbhA	Exoglucanase (GH9)	30	1.51		3.17227
125975294	CelT	Endoglucanase (GH9)	14	1.29		2.71008
125975353	CelG	Endoglucanase (GH5)	9	1.15		2.41597
125975452	XynA	Xylanase (GH11), CE4	12	1.15		2.41597
125973912	XghA	Xyloglucanase (GH74)	21	1.13		2.37395
125973263		GH9	15	0.94		1.97479
125973062	CelF	Endoglucanase (GH9)	12	0.9		1.89076
125973254		Cell-surface anchor	21	0.82		1.72269
125974678		GH5	11	0.71		1.4916
125972735	LicBb	Lichenase (GH16)	4	0.62		1.30252
125975293	ManAb	Mannanase (GH26)	7	0.61		1.28151
125973143	CelQb	Endoglucanase (GH9)	9	0.58		1.21849
125972556		GH26	5	0.53		1.11345
125973055	CelB	Endoglucanase (GH5)	5	0.53		1.11345
125975558	Orf2p	Cell-surface anchor	7	0.5		1.05042
125972796		GH9	5	0.49		1.02941
125975243		GH9	8	0.44		0.92437
125972926		GH5	3	0.33		0.693277
125972567	CelNb	Endoglucanase (GH9)	4	0.27		0.567227
125973343	CelD	Endoglucanase (GH9)	4	0.23		0.483193
125972954		GH9	4	0.21		0.441176
125972792	ChiA	Chitinase (GH18)	2	0.2		0.420168
125973914		GH53	2	0.17		0.357143
125973158		Endopygalactorunase	2	0.16		0.336134
				47.6
	% prevalence in cellulosome (molar)		MW (g/mol)	Averaged MW (g/mol cellome)
Alanine (A)	7.39613	0.0739613	89.05	6.58626
Arginine (R)	3.11852	0.0311852	175.11	5.46084
Asparagine (N)	5.65007	0.0565007	132.05	7.46092
Aspartic acid (D)	7.22148	0.0722148	132.04	9.53525
Cysteine (C)	0.841513	0.00841513	121.02	1.0184
Glutamate (E)	5.40692	0.0540692	146.05	7.89681
Glutamine (Q)	2.39086	0.0239086	146.07	3.49233
Glycine (G)	8.29389	0.0829389	75.03	6.22291
Histidine (H)	1.37434	0.0137434	155.07	2.13118
Isoleucine (I)	6.08785	0.0608785	131.09	7.98057
Leucine (L)	6.58014	0.0658014	131.09	8.6259
Lysine (K)	5.65472	0.0565472	147.11	8.31866
Methionine (M)	1.9202	0.019202	149.05	2.86206
Phenylalanine (F)	3.66772	0.0366772	165.08	6.05466
Proline (P)	6.28555	0.0628555	115.06	7.23216
Serine (S)	6.15343	0.0615343	105.04	6.46357
Threonine (T)	7.33637	0.0733637	119.06	8.73468
Tryptophan (W)	2.17608	0.0217608	204.09	4.44116
Tyrosine (Y)	5.49146	0.0549146	181.07	9.94338
Valine (V)	6.95276	0.0695276	117.08	8.14029
				128.602
				"averaged" amino acid
Cellulosome Reaction
Alanine (A)	ala-L[c]	0.0739613	reactant
Arginine (R)	arg-L[c]	0.0311852	reactant
Asparagine (N)	asn-L[c]	0.0565007	reactant
Aspartic acid (D)	asp-L[c]	0.0722148	reactant
Cysteine (C)	cys-L[c]	0.00841513	reactant
Glutamate (E)	glu-L[c]	0.0540692	reactant
Glutamine (Q)	gln-L[c]	0.0239086	reactant
Glycine (G)	gly[c]	0.0829389	reactant
Histidine (H)	his-L[c]	0.0137434	reactant
Isoleucine (I)	iso-L[c]	0.0608785	reactant
Leucine (L)	leu-L[c]	0.0658014	reactant
Lysine (K)	lys-L[c]	0.0565472	reactant
Methionine (M)	met-L[c]	0.019202	reactant
Phenylalanine (F)	phe-L[c]	0.0366772	reactant
Proline (P)	pro-L[c]	0.0628555	reactant
Serine (S)	ser-L[c]	0.0615343	reactant
Threonine (T)	thr-L[c]	0.0733637	reactant
Tryptophan (W)	trp-L[c]	0.0217608	reactant
Tyrosine (Y)	tyr-L[c]	0.0549146	reactant
Valine (V)	val-L[c]	0.0695276	reactant
ATP	atp[c]	1	reactant
Cellulosome	cellome[e]	1	product
ADP	adp[c]	1	product
Inorganic phosphate	pi[c]	1	product

## Sheet: GPR
Relationship type	Reaction	Gene(s)
rg	R_ASPTA	Cthe_0755 or Cthe_0363
rg	R_ASPKi	Cthe_1375
rg	R_NBAHH	Cthe_3149
rg	R_ASP1DC	Cthe_0900
rg	R_ARGSL	Cthe_0178
rg	R_ALAR	Cthe_2697
rg	R_ASPTRS	Cthe_1543 or Cthe_1331
rg	R_ASNTRS	Cthe_0070
rg	R_ALATRS	Cthe_3200
rg	R_ASNS2	Cthe_0069
rg	R_ASNS1	Cthe_0556
rg	R_UAGPT3	.
rg	R_CHTNASE1	Cthe_0269 and Cthe_0270 and Cthe_0271
rg	R_CHTBNASE	.
rg	R_AGDC_r	Cthe_2190
rg	R_UAG4E	Cthe_0229
rg	R_ACNAM9PL	Cthe_2641 or Cthe_2229
rg	R_GF6PTA	Cthe_1162
rg	R_UAGDP	Cthe_2629
rg	R_CMPSAS	Cthe_2639
rg	R_CHTNASE	Cthe_0269 and Cthe_0270 and Cthe_0271
rg	R_ACNMSr	.
rg	R_G5SD	Cthe_0262
rg	R_PRO1x_r	Cthe_0672
rg	R_EHGLAT	Cthe_0755 or Cthe_0363
rg	R_PROTRS	Cthe_2947
rg	R_ARGTRS	Cthe_1935
rg	R_G5SADr	spontaneous
rg	R_BIOMASS	.
rg	R_BIOMASScell	.
rg	R_CELLOME	.
rg	R_AMAA	Cthe_0185 or Cthe_0605 or Cthe_1804 or Cthe_1953 or Cthe_2498
rg	R_G3POA_CT	.
rg	R_LIPO1S24_CT	.
rg	R_LIPO2S24_CT	.
rg	R_LIPO3S24_CT	.
rg	R_LIPO4S24_CT	.
rg	R_LYSLG_CT	.
rg	R_PPTGS_CT	.
rg	R_TECA1S45	.
rg	R_TECA2S45	.
rg	R_TECA3S45	.
rg	R_TECA4S_CT	.
rg	R_TEICH45	.
rg	R_UGT_CT	.
rg	R_UGT1_CT	.
rg	R_UGT2_CT	.
rg	R_UAPGR	Cthe_0112
rg	R_G1PACT	Cthe_2629
rg	R_AGPATr_CT	Cthe_0713
rg	R_UAGCVT	Cthe_2615 or Cthe_0973 or Cthe_0441 or Cthe_2328
rg	R_DAGK_CT	.
rg	R_UDCPKr	Cthe_2305
rg	R_G3PCT	.
rg	R_PHCYT_CT	Cthe_1000 or Cthe_0030
rg	R_CLPNS2_CT	Cthe_1396
rg	R_PAPPT3	Cthe_0976
rg	R_CDGPT_CT	Cthe_0941
rg	R_CDPDSP_CT	.
rg	R_PGPPH_CT	.
rg	R_PAP_CT	.
rg	R_UDCPDP	Cthe_2305
rg	R_PSDC_CT	.
rg	R_GLUR	Cthe_1937
rg	R_PGAMT	Cthe_1163
rg	R_UGMDDS	Cthe_0977
rg	R_UAAGDS	Cthe_0978
rg	R_ALAALAr	Cthe_1938
rg	R_UAMAS	Cthe_2626
rg	R_UAMAGS	Cthe_1041
rg	R_UAG2E	Cthe_2640 or Cthe_2601
rg	R_UAG2EMA	Cthe_2640 or Cthe_2601
rg	R_cellbp	Cthe_0275
rg	R_cellhp	Cthe_0275
rg	R_cellpp	Cthe_0275
rg	R_celltp	Cthe_0275
rg	R_cellttp	Cthe_0275
rg	R_bglu1	Cthe_0212 or Cthe_1256
rg	R_bglu2	Cthe_0212 or Cthe_1256
rg	R_bglu2_ext	Cthe_0212 or Cthe_1256
rg	R_bglu3	Cthe_0212 or Cthe_1256
rg	R_bglu3_ext	Cthe_0212 or Cthe_1256
rg	R_bglu4	Cthe_0212 or Cthe_1256
rg	R_bglu4_ext	Cthe_0212 or Cthe_1256
rg	R_bglu5	Cthe_0212 or Cthe_1256
rg	R_bglu5_ext	Cthe_0212 or Cthe_1256
rg	R_bglu6	Cthe_0212 or Cthe_1256
rg	R_bglu6_ext	Cthe_0212 or Cthe_1256
rg	R_cellulase2	(Cthe_0269 or Cthe_0536 or Cthe_2807 or Cthe_0825 or Cthe_0543 or Cthe_2872 or Cthe_1472 or Cthe_0040 or Cthe_2089) and (Cthe_0412 or Cthe_0071 or Cthe_1235 or Cthe_2089)
rg	R_cellulase3	(Cthe_0269 or Cthe_0536 or Cthe_2807 or Cthe_0825 or Cthe_0543 or Cthe_2872 or Cthe_1472 or Cthe_0040 or Cthe_2089) and (Cthe_0412 or Cthe_0071 or Cthe_1235 or Cthe_2089)
rg	R_cellulase4	(Cthe_0269 or Cthe_0536 or Cthe_2807 or Cthe_0825 or Cthe_0543 or Cthe_2872 or Cthe_1472 or Cthe_0040 or Cthe_2089) and (Cthe_0412 or Cthe_0071 or Cthe_1235 or Cthe_2089)
rg	R_cellulase5	(Cthe_0269 or Cthe_0536 or Cthe_2807 or Cthe_0825 or Cthe_0543 or Cthe_2872 or Cthe_1472 or Cthe_0040 or Cthe_2089) and (Cthe_0412 or Cthe_0071 or Cthe_1235 or Cthe_2089)
rg	R_cellulase6	(Cthe_0269 or Cthe_0536 or Cthe_2807 or Cthe_0825 or Cthe_0543 or Cthe_2872 or Cthe_1472 or Cthe_0040 or Cthe_2089) and (Cthe_0412 or Cthe_0071 or Cthe_1235 or Cthe_2089)
rg	R_MDH	Cthe_1053 or Cthe_0345
rg	R_ICDHyr	Cthe_0285
rg	R_OORr	Cthe_0864 and Cthe_0865 and Cthe_0866 and Cthe_0867
rg	R_SUCOAS	.
rg	R_CS	Cthe_3027
rg	R_FUM	Cthe_3090 and Cthe_3091
rg	R_ACONT	Cthe_3158
rg	R_SLDx	Cthe_0276
rg	R_PAPSR	Cthe_2535
rg	R_SERAT	Cthe_2066
rg	R_CYSS	Cthe_1560 or Cthe_1840
rg	R_CYSTS	Cthe_1560
rg	R_CYSTGL	Cthe_1559 or Cthe_2799
rg	R_CYSTRS	Cthe_2065
rg	R_MCOATA	Cthe_0935
rg	R_KAS1	Cthe_0932 and Cthe_0933 and Cthe_0934 and Cthe_0935 and Cthe_0936 and Cthe_0937 and Cthe_0938
rg	R_KAS10	Cthe_0932 and Cthe_0933 and Cthe_0934 and Cthe_0935 and Cthe_0936 and Cthe_0937 and Cthe_0938
rg	R_KAS100iso	Cthe_0932 and Cthe_0933 and Cthe_0934 and Cthe_0935 and Cthe_0936 and Cthe_0937 and Cthe_0938
rg	R_KAS11	Cthe_0932 and Cthe_0933 and Cthe_0934 and Cthe_0935 and Cthe_0936 and Cthe_0937 and Cthe_0938
rg	R_KAS12	Cthe_0932 and Cthe_0933 and Cthe_0934 and Cthe_0935 and Cthe_0936 and Cthe_0937 and Cthe_0938
rg	R_KAS13	Cthe_0932 and Cthe_0933 and Cthe_0934 and Cthe_0935 and Cthe_0936 and Cthe_0937 and Cthe_0938
rg	R_KAS130iso	Cthe_0932 and Cthe_0933 and Cthe_0934 and Cthe_0935 and Cthe_0936 and Cthe_0937 and Cthe_0938
rg	R_KAS141	Cthe_0932 and Cthe_0933 and Cthe_0934 and Cthe_0935 and Cthe_0936 and Cthe_0937 and Cthe_0938
rg	R_KAS17	Cthe_0932 and Cthe_0933 and Cthe_0934 and Cthe_0935 and Cthe_0936 and Cthe_0937 and Cthe_0938
rg	R_KAS180iso	Cthe_0932 and Cthe_0933 and Cthe_0934 and Cthe_0935 and Cthe_0936 and Cthe_0937 and Cthe_0938
rg	R_KAS2	Cthe_0932 and Cthe_0933 and Cthe_0934 and Cthe_0935 and Cthe_0936 and Cthe_0937 and Cthe_0938
rg	R_KAS3	Cthe_0932 and Cthe_0933 and Cthe_0934 and Cthe_0935 and Cthe_0936 and Cthe_0937 and Cthe_0938
rg	R_KAS4	Cthe_0932 and Cthe_0933 and Cthe_0934 and Cthe_0935 and Cthe_0936 and Cthe_0937 and Cthe_0938
rg	R_KAS5	Cthe_0932 and Cthe_0933 and Cthe_0934 and Cthe_0935 and Cthe_0936 and Cthe_0937 and Cthe_0938
rg	R_KAS6	Cthe_0932 and Cthe_0933 and Cthe_0934 and Cthe_0935 and Cthe_0936 and Cthe_0937 and Cthe_0938
rg	R_KAS7	Cthe_0932 and Cthe_0933 and Cthe_0934 and Cthe_0935 and Cthe_0936 and Cthe_0937 and Cthe_0938
rg	R_KAS8	Cthe_0932 and Cthe_0933 and Cthe_0934 and Cthe_0935 and Cthe_0936 and Cthe_0937 and Cthe_0938
rg	R_KAS9	Cthe_0932 and Cthe_0933 and Cthe_0934 and Cthe_0935 and Cthe_0936 and Cthe_0937 and Cthe_0938
rg	R_FACOAL100	Cthe_1232
rg	R_FACOAL130	Cthe_1232
rg	R_FACOAL140	Cthe_1232
rg	R_FACOAL140_ISO_	Cthe_1232
rg	R_FACOAL141	Cthe_1232
rg	R_FACOAL150_anteiso_	Cthe_1232
rg	R_FACOAL150_ISO_	Cthe_1232
rg	R_FACOAL160	Cthe_1232
rg	R_FACOAL160_ISO_	Cthe_1232
rg	R_FACOAL161	Cthe_1232
rg	R_FACOAL161_ISO_	Cthe_1232
rg	R_FACOAL170_anteiso_	Cthe_1232
rg	R_FACOAL170_ISO_	Cthe_1232
rg	R_FACOAL171_anteiso_	Cthe_1232
rg	R_FACOAL171_ISO_	Cthe_1232
rg	R_FACOAL180	Cthe_1232
rg	R_FACOAL180_ISO_	Cthe_1232
rg	R_FACOAL181	Cthe_1232
rg	R_ACCOAC	.
rg	R_MTHFR3	Cthe_0099
rg	R_DHFR	Cthe_1226
rg	R_MTHFD	Cthe_1093
rg	R_DHPS	Cthe_2581
rg	R_FOLD3	Cthe_2581
rg	R_PABB	Cthe_0874 or Cthe_0875
rg	R_HPPK	Cthe_2583
rg	R_AKP1	.
rg	R_GTPCI	Cthe_2203
rg	R_FTHFL	Cthe_2399 or Cthe_1093
rg	R_MTHFC	Cthe_1093 or Cthe_2399
rg	R_DHNPA	Cthe_2582
rg	R_ADCL	.
rg	R_PTHPS	Cthe_3106
rg	R_DHFS	Cthe_1384
rg	R_FTHFCL	Cthe_1295
rg	R_GLUSy	Cthe_0197 and Cthe_0198 and Cthe_0201
rg	R_GLUDy	Cthe_0374
rg	R_ALATA_L	.
rg	R_GLNTRS	Cthe_0917
rg	R_GLNS	Cthe_0202 or Cthe_1539 or Cthe_0863
rg	R_GLUTRS	Cthe_0648
rg	R_HSDxi	Cthe_0290 or Cthe_1376
rg	R_GLYAT	Cthe_0022
rg	R_SERTRS	Cthe_2381
rg	R_GLYTRS	Cthe_1312
rg	R_PGCD	Cthe_3035
rg	R_GHMT2r	Cthe_1058
rg	R_SPTi	.
rg	R_PSERT	Cthe_0295
rg	R_HSK	.
rg	R_PSP_L	.
rg	R_THRS	Cthe_1381
rg	R_GLCP	Cthe_0357
rg	R_GBEZ	Cthe_2191
rg	R_GLCS1	Cthe_1284 or Cthe_0282
rg	R_G3PD1	Cthe_1022
rg	R_GLYK	Cthe_2442
rg	R_LDH_L	Cthe_1053 or Cthe_0345
rg	R_GAPD	Cthe_0137
rg	R_HEX1	Cthe_2938
rg	R_PFK	Cthe_1261 or Cthe_0347
rg	R_PYK	.
rg	R_PGK	Cthe_0138
rg	R_GLGC	Cthe_3167 and Cthe_3166
rg	R_PPS	Cthe_1253
rg	R_PEPCK	Cthe_2874
rg	R_FBA	Cthe_0349
rg	R_ENO	Cthe_0143
rg	R_TPI	Cthe_0139
rg	R_PGI	Cthe_0217
rg	R_PGM	Cthe_0140 or Cthe_2449 or Cthe_0707 or Cthe_0946 or Cthe_1292 or Cthe_1435
rg	R_PGMT	Cthe_1265
rg	R_GLYCK	Cthe_1592
rg	R_FRUK	.
rg	R_HISTD	Cthe_2882
rg	R_IG3PS	Cthe_2886
rg	R_ATPPRT	Cthe_2881 and Cthe_2880
rg	R_HSTPT	Cthe_2883 or Cthe_0610
rg	R_HISTP	Cthe_0724
rg	R_PRAMPC	Cthe_2889
rg	R_PRATPP	Cthe_2889
rg	R_HISDC	Cthe_3028
rg	R_IGPDH	Cthe_2884
rg	R_PRMICIi	Cthe_2887
rg	R_HISTRS	Cthe_1332 or Cthe_2880
rg	R_MTAP	Cthe_0622
rg	R_MTRI	Cthe_0621
rg	R_METS	Cthe_0645
rg	R_FMETTRS	Cthe_0568
rg	R_HSST	Cthe_1845
rg	R_SHSL2r	Cthe_1559 or Cthe_2799
rg	R_SHSL4r	Cthe_1559 or Cthe_2799
rg	R_AHSERL	Cthe_1569 or Cthe_1842
rg	R_AHSERL2	Cthe_1569 or Cthe_1842
rg	R_METB1r	Cthe_1559 or Cthe_2799
rg	R_METAT	Cthe_2251
rg	R_AHC	Cthe_1200
rg	R_CYSTL	Cthe_1559
rg	R_METTRS	Cthe_2096
rg	R_MME	Cthe_2225
rg	R_PGLYCP	Cthe_0261 or Cthe_1191
rg	R_DDPGA	Cthe_0699 and Cthe_0700 and Cthe_0701
rg	R_CODH2	Cthe_2801
rg	R_CODHr	Cthe_2801
rg	R_H2CO3D2	spontaneous
rg	R_H2CO3D	spontaneous
rg	R_FDXHASE	Cthe_3003
rg	R_NIT_n1p4	Cthe_1566 and Cthe_1565 and Cthe_1573
rg	R_FDH2	.
rg	R_NADH6	Cthe_3019 and Cthe_3020 and Cthe_3021 and Cthe_3022 and Cthe_3023 and Cthe_3024
rg	R_NO3R1	.
rg	R_PPA	Cthe_1425
rg	R_ATPS2_i	(Cthe_2606 and Cthe_2608 and Cthe_2607 and Cthe_2605 and Cthe_2609) and (Cthe_2602 and Cthe_2604 and Cthe_2603)
rg	R_NFO_h	Cthe_2430 and Cthe_2431 and Cthe_2432 and Cthe_2433 and Cthe_2434 and Cthe_2435
rg	R_NFO_Na	Cthe_2430 and Cthe_2431 and Cthe_2432 and Cthe_2433 and Cthe_2434 and Cthe_2435
rg	R_2HBO	Cthe_1053 or Cthe_0345
rg	R_MCITS	Cthe_3027
rg	R_ACS2	Cthe_0551
rg	R_SPODM	Cthe_3008
rg	R_ADK1	Cthe_2924
rg	R_NDPK8	Cthe_0716
rg	R_ADKd	Cthe_2924
rg	R_GK1	Cthe_1315
rg	R_NDPK1	Cthe_0716
rg	R_URIDK1r	Cthe_1004
rg	R_NDPK2	Cthe_0716
rg	R_DGK1	Cthe_1315
rg	R_NDPK5	Cthe_0716
rg	R_DTMPK	Cthe_2107
rg	R_NDPK4	Cthe_0716
rg	R_CYTK1	Cthe_0712
rg	R_NDPK3	Cthe_0716
rg	R_NDPK7	Cthe_0716
rg	R_GALU	Cthe_2183
rg	R_UDPG4E	Cthe_0186
rg	R_G1PTT	Cthe_2562
rg	R_TDPGDH	Cthe_1086
rg	R_TDPDRE	Cthe_2560 or Cthe_1366
rg	R_UDPGDr	Cthe_1352
rg	R_PPM2	Cthe_0677
rg	R_TKT1	(Cthe_2443 or Cthe_2704) and (Cthe_2444 or Cthe_2705)
rg	R_TKT2	(Cthe_2443 or Cthe_2704) and (Cthe_2444 or Cthe_2705)
rg	R_TALA	.
rg	R_PRPPS	Cthe_2630
rg	R_DRPA	Cthe_1583 or Cthe_1943
rg	R_RPE	Cthe_0576
rg	R_RPI	Cthe_2597
rg	R_PPM	Cthe_1265
rg	R_HMBS	Cthe_2527
rg	R_PPBNGS	Cthe_2529
rg	R_UPP3S	Cthe_2528
rg	R_UPP3MT	Cthe_2528
rg	R_AICART	Cthe_1246
rg	R_GLUPRT	Cthe_1249
rg	R_IMPC	Cthe_1246
rg	R_AIRCr	Cthe_1250
rg	R_PRASCS	Cthe_2885
rg	R_PRAIS	Cthe_1248
rg	R_PRAGSr	Cthe_1245
rg	R_PRFGS	Cthe_0554
rg	R_NTP2	Cthe_0189
rg	R_NTP1	Cthe_0189
rg	R_RNTR1	Cthe_0646
rg	R_RNTR2	Cthe_0646
rg	R_URIDK2r	Cthe_2107
rg	R_NTP4	Cthe_0189
rg	R_NTP3	Cthe_0189
rg	R_IMPD	Cthe_0681
rg	R_RNDR1	Cthe_0053
rg	R_RNDR2	Cthe_0053
rg	R_PUNP1	Cthe_1201 or Cthe_1575
rg	R_PUNP7	Cthe_1201 or Cthe_1575
rg	R_ADSK	Cthe_2537
rg	R_SADT	Cthe_2536 and Cthe_2537
rg	R_ADPRDP	Cthe_0674
rg	R_NTP3e	Cthe_0189
rg	R_ADSS	Cthe_3093
rg	R_GARFTi	Cthe_1247
rg	R_GTPDPK	Cthe_1344
rg	R_ADSL1r	Cthe_0741
rg	R_ADSL2r	Cthe_0741
rg	R_PUNP3	Cthe_1201 or Cthe_1575
rg	R_PUNP5	Cthe_1201 or Cthe_1575
rg	R_PUNP4	Cthe_1201 or Cthe_1575 or Cthe_0678
rg	R_PUNP6	Cthe_1201 or Cthe_1575 or Cthe_0678
rg	R_GUAD	Cthe_2515
rg	R_GMPS	.
rg	R_ADPT	Cthe_1345 or Cthe_2254
rg	R_HXPRT	Cthe_2254
rg	R_ASPCT	Cthe_0953
rg	R_PYNP1r	Cthe_0678
rg	R_URIK2	Cthe_0332
rg	R_URIK3	Cthe_0332
rg	R_YUMPS	Cthe_0988 or Cthe_2939 or Cthe_0908
rg	R_DCTPD2	Cthe_1477
rg	R_NTP5	Cthe_0189
rg	R_NTP6	Cthe_0189
rg	R_NTP7	Cthe_0189
rg	R_NTP8	Cthe_0189
rg	R_NTP9	Cthe_0189
rg	R_RNTR3	Cthe_0646
rg	R_UPPRT	Cthe_2598 or Cthe_0954
rg	R_CYTDK2	Cthe_0332
rg	R_DUTPDP	Cthe_2085
rg	R_RNDR3	Cthe_0053
rg	R_RNDR4	Cthe_0053
rg	R_TRDR	Cthe_1945
rg	R_TMDS	Cthe_1227
rg	R_CYTDK1	Cthe_0332
rg	R_ADNCYC	Cthe_2577
rg	R_CTPS1	Cthe_1923
rg	R_URIK1	Cthe_0332
rg	R_DHORTS	Cthe_0952
rg	R_OMPDC	Cthe_0951
rg	R_CBPS	(Cthe_0950 or Cthe_1867) and Cthe_0949
rg	R_PYNP2r	Cthe_0678
rg	R_TMDPP	Cthe_0678
rg	R_DCMPDA	Cthe_2599
rg	R_CYTD	Cthe_1582 or Cthe_1068
rg	R_DHORD10	Cthe_0948 and Cthe_0947
rg	R_ORPT	.
rg	R_OBTFL	Cthe_0505
rg	R_PTA2	Cthe_1029
rg	R_PPAKr	Cthe_1028
rg	R_ALCD2x	Cthe_0101 or Cthe_0388 or Cthe_0394 or Cthe_0423 or Cthe_2445 or Cthe_2579
rg	R_ME1	Cthe_0344 or (Cthe_0699 and Cthe_0700 and Cthe_0701)
rg	R_ACALD	Cthe_0423
rg	R_FDH	.
rg	R_ALDD2x	Cthe_2238
rg	R_POR2_i	(Cthe_2390 or Cthe_2794) and (Cthe_2391 or Cthe_2795) and (Cthe_2392 or Cthe_2796) and (Cthe_2393 or Cthe_2797)
rg	R_PFL	Cthe_0505
rg	R_PTAr	Cthe_1029
rg	R_ACKr	Cthe_1028
rg	R_PPDK	Cthe_1308
rg	R_OAAdecarb	Cthe_0699 and Cthe_0700 and Cthe_0701
rg	R_MGSA	Cthe_0095
rg	R_ACS	Cthe_0551
rg	R_DXPRIi	Cthe_0999
rg	R_UDPDPS	Cthe_1001
rg	R_FRTT	.
rg	R_GGTT	.
rg	R_HEXTT	.
rg	R_PPTT	.
rg	R_DMATT	.
rg	R_GRTT	.
rg	R_IPDDI	.
rg	R_IPDPS	Cthe_0714
rg	R_MECDPDH	Cthe_0997
rg	R_DXPS	Cthe_0828
rg	R_CDPMEK	Cthe_2403
rg	R_MEPCT	Cthe_2941
rg	R_MECDPS	Cthe_2946
rg	R_SBTD_Dr	Cthe_0388
rg	R_MAN6PI	Cthe_3116
rg	R_HEX7	Cthe_0389
rg	R_G1PCTR	Cthe_2562
rg	R_LACZ	.
rg	R_CDPGDH	Cthe_2561
rg	R_PFK_2	Cthe_1261 or Cthe_0347 or Cthe_1956
rg	R_DAPDH	Cthe_0922
rg	R_ASAD	Cthe_0961
rg	R_DHDPRy	Cthe_0963 or Cthe_1170
rg	R_DAPDC	Cthe_0683
rg	R_DHDPS	Cthe_0962
rg	R_DAPE	Cthe_3100
rg	R_THRTRS	Cthe_1228
rg	R_LYSTRS	Cthe_2815
rg	R_L_DASH_LACt4r	.
rg	R_XANt2	.
rg	R_FORt3	.
rg	R_CA2abc	.
rg	R_H2Ot	.
rg	R_H2St	.
rg	R_METabc	.
rg	R_MGt5	.
rg	R_PIabc	.
rg	R_UREAabc	.
rg	R_ACt2r	.
rg	R_cellobtx	Cthe_2446 and Cthe_0393
rg	R_cellohtx	Cthe_2446 and Cthe_0393
rg	R_celloptx	Cthe_2446 and Cthe_0393
rg	R_cellotettx	Cthe_2446 and Cthe_0393
rg	R_cellottx	Cthe_2446 and Cthe_0393
rg	R_CITt2r	.
rg	R_CO2t	.
rg	R_ETOHt2r	.
rg	R_GCALDt	.
rg	R_GLCt5	Cthe_2446 and Cthe_0393
rg	R_FRUpts2	.
rg	R_ILEt2r	.
rg	R_Kabc	.
rg	R_LEUt2r	.
rg	R_NH4t	.
rg	R_NMNTP	.
rg	R_PIt2r	.
rg	R_PNTOt2	.
rg	R_SUCCt2r	.
rg	R_URAt2	.
rg	R_VALt2r	.
rg	R_MALt2r	.
rg	R_PROt4r	.
rg	R_DAPabc	.
rg	R_NO3t7	.
rg	R_Nat1	.
rg	R_ATPS2Na_i	.
rg	R_Nat_4	.
rg	R_ARBabc	(Cthe_1579 and Cthe_1580 and Cthe_1581) or (Cthe_0391 and Cthe_0392 and Cthe_0393)
rg	R_GALabc	(Cthe_1579 and Cthe_1580 and Cthe_1581) or (Cthe_0391 and Cthe_0392 and Cthe_0393)
rg	R_RIBabc	(Cthe_1579 and Cthe_1580 and Cthe_1581) or (Cthe_0391 and Cthe_0392 and Cthe_0393)
rg	R_XYLabc	(Cthe_1579 and Cthe_1580 and Cthe_1581) or (Cthe_0391 and Cthe_0392 and Cthe_0393)
rg	R_FE3abc	Cthe_1586 and Cthe_1587 and Cthe_1588
rg	R_SULabc	Cthe_2531 and Cthe_2532 and Cthe_2533 and Cthe_2534
rg	R_PTRCabc	Cthe_0747 and Cthe_0748 and Cthe_0749 and Cthe_0750
rg	R_SPMDabc	Cthe_0747 and Cthe_0748 and Cthe_0749 and Cthe_0750
rg	R_Cut1	Cthe_1848
rg	R_H2td	.
rg	R_PHETA1	Cthe_0755 or Cthe_2883 or Cthe_0610 or Cthe_0363
rg	R_PACCOAL	Cthe_0615 or Cthe_2792
rg	R_SHK3D	Cthe_0854
rg	R_IOR	Cthe_0614
rg	R_IOR2	Cthe_0614
rg	R_IOR3	Cthe_0614
rg	R_PPND	Cthe_1796
rg	R_ANPRT	Cthe_0873
rg	R_PSCVTi	Cthe_3086 or Cthe_1797
rg	R_DDPA	Cthe_0880 or Cthe_1795
rg	R_TYRTA	Cthe_0755 or Cthe_2883 or Cthe_0610 or Cthe_0363
rg	R_SHKK	Cthe_2437 or Cthe_0731
rg	R_AMID2	Cthe_1032
rg	R_AMID3	Cthe_1032
rg	R_IGPS	Cthe_0872
rg	R_TRPS3	Cthe_1411 and (Cthe_1211 or Cthe_1412)
rg	R_ANS	Cthe_0874 and Cthe_0875
rg	R_DHQD	Cthe_0849
rg	R_TRPS1	Cthe_1411 and (Cthe_1211 or Cthe_1412)
rg	R_TRPS2	Cthe_1411 and (Cthe_1211 or Cthe_1412)
rg	R_PPNDH	Cthe_2260
rg	R_DHQS	Cthe_0786
rg	R_CHORS	Cthe_0732
rg	R_PRAI	Cthe_0871
rg	R_CHORM	Cthe_0711
rg	R_TYRTRS	Cthe_0723
rg	R_TRPTRS	Cthe_0686
rg	R_PHETRS	Cthe_0214 and Cthe_0215
rg	R_PACCOAL2	Cthe_0615 or Cthe_2792
rg	R_PACCOAL3	Cthe_0615 or Cthe_2792
rg	R_AMID4	Cthe_1032
rg	R_AGPR	Cthe_1863
rg	R_OCBT	Cthe_1869
rg	R_ACGS	Cthe_0081
rg	R_ORNTAC	Cthe_0081
rg	R_ACOTA	Cthe_1866
rg	R_GLU5K	Cthe_1766
rg	R_ACGK	Cthe_1864
rg	R_AGMT	Cthe_0695
rg	R_ARGDC	Cthe_2108 or Cthe_1918
rg	R_ADMDCr	Cthe_0715
rg	R_ARGSSr	Cthe_0179
rg	R_P5CR	Cthe_0672
rg	R_SPMS	Cthe_0694
rg	R_ACODA	Cthe_2073
rg	R_UREA	Cthe_1818 and Cthe_1816 and Cthe_1817
rg	R_OMCDC	spontaneous
rg	R_IPMD	Cthe_2209
rg	R_KARA2	Cthe_2518
rg	R_KARA1	Cthe_2518
rg	R_OIVD1	.
rg	R_OIVD2	.
rg	R_OIVD3	.
rg	R_ACHBS	Cthe_2517 and (Cthe_2516 or Cthe_2714)
rg	R_ACLS	Cthe_2517 and (Cthe_2516 or Cthe_2714)
rg	R_IPPS	Cthe_2519 or Cthe_1391
rg	R_ILETA	Cthe_0856
rg	R_LEUTAi	Cthe_0856
rg	R_VALTA	Cthe_0856
rg	R_MMCD	Cthe_0699 and Cthe_0700 and Cthe_0701
rg	R_IPPMIa	Cthe_2210 and Cthe_2211
rg	R_IPPMIb	Cthe_2210 and Cthe_2211
rg	R_DHAD1	Cthe_2713
rg	R_DHAD2	Cthe_2713
rg	R_LEUTRS	Cthe_1237
rg	R_ILETRS	Cthe_0787
rg	R_VALTRS	Cthe_0324
rg	R_PPCOAC	Cthe_0699 and Cthe_0700 and Cthe_0701
rg	R_AOXSr	Cthe_0022
rg	R_AMAOTr	Cthe_0025
rg	R_BTS2	Cthe_0020 or Cthe_1839
rg	R_BTSr	Cthe_0020 or Cthe_1839
rg	R_BTS3r	Cthe_0020 or Cthe_1839
rg	R_DBTSr	Cthe_0021
rg	R_BACCL	Cthe_2585
rg	R_ASPO5	Cthe_2355
rg	R_PNP	Cthe_1201 or Cthe_1575
rg	R_NAPRT	Cthe_1177
rg	R_NNDPR	Cthe_2354
rg	R_NADK	Cthe_0816
rg	R_NMNATr	Cthe_1241
rg	R_NNATr	Cthe_1241
rg	R_NNAM	.
rg	R_QULNS	Cthe_2356
rg	R_NADS1	Cthe_0325
rg	R_DPCOAK	Cthe_0885
rg	R_PNTK	Cthe_2588
rg	R_PPCDC	Cthe_1313
rg	R_PPNCL3	Cthe_1313
rg	R_MOHMT	Cthe_0902
rg	R_PTPATi	Cthe_1276
rg	R_PANTS	Cthe_0901
rg	R_GLUTRR	Cthe_2525
rg	R_ADOCBIK	Cthe_3151
rg	R_ACBIPGT	Cthe_3151
rg	R_ADOCBLS	Cthe_3152
rg	R_G1SATi	Cthe_2530
rg	R_CBIAT	Cthe_0965
rg	R_APRAUR	Cthe_0104
rg	R_NNDMBRT	Cthe_1297
rg	R_RBFSb	Cthe_0105 and Cthe_0107
rg	R_RZ5PP	Cthe_3153
rg	R_RBFSa	Cthe_0105 and Cthe_0107
rg	R_RBFK	Cthe_0987
rg	R_FMNAT	Cthe_0987
rg	R_PMDPHT	.
rg	R_GTPCII	Cthe_0106
rg	R_DHPPDA	Cthe_0104
rg	R_DB4PS	.
rg	R_TMPPP	Cthe_0601
rg	R_TMDPK	Cthe_0577
rg	R_OHPBAT	Cthe_0295
rg	R_PDX5PS	.
rg	R07392	.
rg	R07395	.
rg	R07364	.
rg	R07396	.
rg	R00700	.
rg	R07181	.

## Sheet: final RBH
EC missing	Subsystem	Enzyme	C. thermocellum gene locus	current annotation	RBH	eval (cth to rbh)	eval (rbh to cth)
2.7.1.107	Cell Envelope	diacylglycerol kinase	Cthe_3168	hypothetical protein	tr|A0R923|A0R923_BACAH	6e-34	7e-35
2.7.7.39	Cell Envelope	glycerol-3-phosphate cytidylyltransferase	Cthe_1276	pantetheine-phosphate adenylyltransferase( EC:2.7.7.3 )	tr|A1SHB9|A1SHB9_NOCSJ	5e-09	3e-07
2.7.7.39	Cell Envelope	glycerol-3-phosphate cytidylyltransferase	Cthe_2778	cytidyltransferase-related domain	tr|A7Z9E1|A7Z9E1_BACA2	2e-06	4e-05
2.7.7.39	Cell Envelope	glycerol-3-phosphate cytidylyltransferase	Cthe_2822	oxidoreductase-like protein	tr|A5UNE1|A5UNE1_METS3	1e-12	3e-05
2.7.8.8	Cell Envelope	CDP-diacylglycerol---serine O-phosphatidyltransferase	Cthe_1396	phospholipase D/Transphosphatidylase	tr|A9GNZ0|A9GNZ0_SORC5	4e-39	3e-38
2.7.8.8	Cell Envelope	CDP-diacylglycerol---serine O-phosphatidyltransferase	Cthe_0941	CDP-diacylglycerol--glycerol-3-phosphate 3-phosphatidyltransferase( EC:2.7.8.5 )	tr|A1AS37|A1AS37_PELPD	1e-06	5e-06
2.7.8.8	Cell Envelope	CDP-diacylglycerol---serine O-phosphatidyltransferase	Cthe_0158	ribonuclease, Rne/Rng family	tr|A9JBA9|A9JBA9_9DELT	1e-69	1e-68
2.7.8.8	Cell Envelope	CDP-diacylglycerol---serine O-phosphatidyltransferase	Cthe_1259	CDP-alcohol phosphatidyltransferase	tr|Q1NIN1|Q1NIN1_9DELT	3e-07	5e-05
2.7.8.8	Cell Envelope	CDP-diacylglycerol---serine O-phosphatidyltransferase	Cthe_2102	methyltransferase small	tr|A4N2P7|A4N2P7_HAEIN	2e-09	2e-15
3.2.1.52	Cell Envelope	beta-N-acetylhexosaminidase	Cthe_2093	hypothetical protein	tr|B2DIT9|B2DIT9_STRPN	5e-08	8e-07
3.2.1.52	Cell Envelope	beta-N-acetylhexosaminidase	Cthe_2598	uracil phosphoribosyltransferase	tr|B0QT82|B0QT82_HAEPR	5e-58	1e-57
3.2.1.52	Cell Envelope	beta-N-acetylhexosaminidase	Cthe_2095	hydrolase, TatD family	tr|A1ET18|A1ET18_VIBCH	2e-28	3e-24
3.2.1.52	Cell Envelope	beta-N-acetylhexosaminidase	Cthe_0787	isoleucyl-tRNA synthetase( EC:6.1.1.5 )	tr|A4N847|A4N847_HAEIN	0	0
3.2.1.52	Cell Envelope	beta-N-acetylhexosaminidase	Cthe_0322	glycoside hydrolase, family 3-like protein	tr|Q1AYC9|Q1AYC9_RUBXD	3e-77	1e-76
3.2.1.52	Cell Envelope	beta-N-acetylhexosaminidase	Cthe_1369	histidine triad (HIT) protein	tr|A4NDI7|A4NDI7_HAEIN	2e-26	6e-26
3.2.1.52	Cell Envelope	beta-N-acetylhexosaminidase	Cthe_1322	chaperone protein DnaK	tr|B0E5G6|B0E5G6_ENTDI	1e-22	2e-22
3.2.1.52	Cell Envelope	beta-N-acetylhexosaminidase	Cthe_0056	Ig-like, group 2	tr|B3KFD1|B3KFD1_9BACI	3e-34	3e-34
4.1.1.65	Cell Envelope	phosphatidylserine decarboxylase	Cthe_0408	diguanylate cyclase/phosphodiesterase with PAS/PAC sensor(s)	tr|A8EXZ5|A8EXZ5_RICCK	4e-26	3e-23
4.1.1.65	Cell Envelope	phosphatidylserine decarboxylase	Cthe_2692	glycosyl transferase, group 1	tr|B0SKQ0|B0SKQ0_LEPBP	5e-34	4e-29
4.1.1.65	Cell Envelope	phosphatidylserine decarboxylase	Cthe_1357	glycosyl transferase, group 1	tr|A6U8X1|A6U8X1_SINMW	4e-24	5e-23
4.1.1.65	Cell Envelope	phosphatidylserine decarboxylase	Cthe_0495	RNA polymerase, sigma 28 subunit	tr|A9KNC9|A9KNC9_CLOPH	2e-59	1e-58
4.1.1.65	Cell Envelope	phosphatidylserine decarboxylase	Cthe_0505	formate acetyltransferase( EC:2.3.1.54 )	tr|A4NBN7|A4NBN7_HAEIN	0	0
6.4.1.2	Cell Envelope	acetyl-CoA carboxylase	Cthe_0701	conserved carboxylase region containing protein	tr|B0EBA3|B0EBA3_ENTDI	2e-67	1e-63
6.4.1.2	Cell Envelope	acetyl-CoA carboxylase	Cthe_0700	biotin/lipoyl attachment protein	tr|Q0VQW4|Q0VQW4_ALCBS	5e-16	7e-15
6.4.1.2	Cell Envelope	acetyl-CoA carboxylase	Cthe_0949	carbamoyl-phosphate synthase, large subunit	tr|Q1MXR6|Q1MXR6_9GAMM	2e-18	3e-20
6.4.1.2	Cell Envelope	acetyl-CoA carboxylase	Cthe_1820	ABC transporter related protein	tr|A6FW34|A6FW34_9RHOB	1e-46	2e-46
6.4.1.2	Cell Envelope	acetyl-CoA carboxylase	Cthe_1384	FolC bifunctional protein	tr|B0QUG7|B0QUG7_HAEPR	5e-37	9e-37
6.4.1.2	Cell Envelope	acetyl-CoA carboxylase	Cthe_1499	ammonium transporter	tr|A8T4T9|A8T4T9_9VIBR	5e-24	5e-25
6.4.1.2	Cell Envelope	acetyl-CoA carboxylase	Cthe_1868	carbamoyl-phosphate synthase, large subunit	tr|Q1Q0S1|Q1Q0S1_9BACT	5e-14	3e-14
6.4.1.2	Cell Envelope	acetyl-CoA carboxylase	Cthe_1938	D-alanine--D-alanine ligase( EC:6.3.2.4 )	tr|B0SJD2|B0SJD2_LEPBP	1e-08	3e-08
6.4.1.2	Cell Envelope	acetyl-CoA carboxylase	Cthe_0699	carboxyl transferase( EC:6.4.1.3 )	tr|A0RY61|A0RY61_CENSY	4e-178	8e-169
6.4.1.2	Cell Envelope	acetyl-CoA carboxylase	Cthe_2990	peptide methionine sulfoxide reductase	tr|A8U3A7|A8U3A7_9PROT	2e-36	3e-36
6.4.1.2	Cell Envelope	acetyl-CoA carboxylase	Cthe_2176	Abortive infection protein	tr|A5LVJ4|A5LVJ4_STRPN	2e-06	9e-07
1.3.1.6	Citric Acid Cycle	fumarate reductase (NADH)	Cthe_0708	FAD dependent oxidoreductase	tr|Q1Q3F4|Q1Q3F4_9BACT	5e-92	1e-96
1.3.1.6	Citric Acid Cycle	fumarate reductase (NADH)	Cthe_2355	L-aspartate oxidase( EC:1.4.3.16 )	tr|B0VG44|B0VG44_9BACT	6e-103	5e-98
1.3.5.1	Citric Acid Cycle	succinate dehydrogenase (ubiquinone)	Cthe_2279	polar amino acid ABC transporter, inner membrane subunit	tr|A8EXJ8|A8EXJ8_RICCK	2e-30	9e-35
1.3.5.1	Citric Acid Cycle	succinate dehydrogenase (ubiquinone)	Cthe_1853	cold-shock DNA-binding domain protein	tr|A7D297|A7D297_9EURY	2e-05	2e-10
1.3.5.1	Citric Acid Cycle	succinate dehydrogenase (ubiquinone)	Cthe_2890	putative transcriptional regulator	tr|A3U709|A3U709_9FLAO	3e-05	0.0001
1.3.5.1	Citric Acid Cycle	succinate dehydrogenase (ubiquinone)	Cthe_2355	L-aspartate oxidase( EC:1.4.3.16 )	tr|A4YEK0|A4YEK0_METS5	8e-90	2e-85
1.3.99.1	Citric Acid Cycle	succinate dehydrogenase	Cthe_0561	ApbE-like lipoprotein	tr|A8VUZ3|A8VUZ3_9BACI	9e-26	2e-25
1.3.99.1	Citric Acid Cycle	succinate dehydrogenase	Cthe_2460	transcriptional regulator, XRE family	tr|A1ESZ5|A1ESZ5_VIBCH	3e-08	6e-08
1.3.99.1	Citric Acid Cycle	succinate dehydrogenase	Cthe_1473	NADPH-dependent FMN reductase	tr|Q88SE0|Q88SE0_LACPL	3e-22	3e-21
1.3.99.1	Citric Acid Cycle	succinate dehydrogenase	Cthe_3120	pyruvate flavodoxin/ferredoxin oxidoreductase-like protein	tr|A6Q9J7|A6Q9J7_SULNB	0.0001	2e-05
1.3.99.1	Citric Acid Cycle	succinate dehydrogenase	Cthe_2355	L-aspartate oxidase( EC:1.4.3.16 )	tr|Q97W79|Q97W79_SULSO	7e-93	1e-94
1.3.99.1	Citric Acid Cycle	succinate dehydrogenase	Cthe_1379	oxidoreductase-like protein	tr|B3PWX6|B3PWX6_RHIE6	2e-16	4e-16
6.2.1.5	Citric Acid Cycle	succinate---CoA ligase (ADP-forming)	Cthe_1907	amino acid adenylation domain	tr|A3P3B3|A3P3B3_BURP0	6e-55	3e-40
6.2.1.5	Citric Acid Cycle	succinate---CoA ligase (ADP-forming)	Cthe_0451	protein of unknown function DUF115	sp|Q4ULQ7|SUCC_RICFE	0.0007	0.0006
6.2.1.5	Citric Acid Cycle	succinate---CoA ligase (ADP-forming)	Cthe_2077	CoA-binding protein	tr|Q2RTE1|Q2RTE1_RHORT	6e-08	1e-06
6.2.1.5	Citric Acid Cycle	succinate---CoA ligase (ADP-forming)	Cthe_3024	NADH dehydrogenase (quinone)( EC:1.6.99.5 )	tr|A6FR86|A6FR86_9RHOB	8e-33	1e-27
6.2.1.5	Citric Acid Cycle	succinate---CoA ligase (ADP-forming)	Cthe_2204	cyanophycin synthetase	sp|A0QBP0|SUCC_MYCA1	0.0002	0.0001
2.6.1.2	Glutamate Metabolism	alanine transaminase	Cthe_0755	aminotransferase, class I and II( EC:2.6.1.1 )	tr|Q7LYW0|Q7LYW0_THELI	7e-68	3e-66
2.6.1.51	Glycine, Serine, Threonine Metabolism	serine---pyruvate transaminase	Cthe_0720	aminotransferase, class V( EC:2.8.1.7 )	tr|Q7NZ28|Q7NZ28_CHRVO	5e-104	5e-104
2.6.1.51	Glycine, Serine, Threonine Metabolism	serine---pyruvate transaminase	Cthe_0265	aminotransferase, class V	tr|B4BE13|B4BE13_CLOTM	0	0
2.7.1.39	Glycine, Serine, Threonine Metabolism	homoserine kinase	Cthe_2398	putative spore coat protein	tr|A5UUH8|A5UUH8_ROSS1	4e-10	8e-07
2.7.1.39	Glycine, Serine, Threonine Metabolism	homoserine kinase	Cthe_1381	threonine synthase( EC:4.2.3.1 )	tr|A4N5X5|A4N5X5_HAEIN	2e-19	7e-17
2.7.1.39	Glycine, Serine, Threonine Metabolism	homoserine kinase	Cthe_2403	4-diphosphocytidyl-2C-methyl-D-erythritol kinase	tr|Q07Z20|Q07Z20_SHEFN	2e-07	1e-08
2.7.1.39	Glycine, Serine, Threonine Metabolism	homoserine kinase	Cthe_0397	ABC transporter related protein	tr|A5M0U7|A5M0U7_STRPN	6e-137	3e-140
3.1.3.3	Glycine, Serine, Threonine Metabolism	phosphoserine phosphatase	Cthe_0234	AMP-dependent synthetase and ligase	tr|B3WB90|B3WB90_LACCB	0.0001	0.0002
3.1.3.3	Glycine, Serine, Threonine Metabolism	phosphoserine phosphatase	Cthe_1826	response regulator receiver sensor signal transduction histidine kinase	tr|A9VI15|A9VI15_BACWK	5e-21	2e-20
3.1.3.3	Glycine, Serine, Threonine Metabolism	phosphoserine phosphatase	Cthe_0583	response regulator receiver protein	tr|B1YLX8|B1YLX8_EXIS2	2e-28	3e-29
3.1.3.3	Glycine, Serine, Threonine Metabolism	phosphoserine phosphatase	Cthe_0256	histidine kinase	tr|A9G173|A9G173_SORC5	4e-55	3e-54
3.1.3.3	Glycine, Serine, Threonine Metabolism	phosphoserine phosphatase	Cthe_0806	PAS/PAC sensor hybrid histidine kinase	tr|Q3J6X5|Q3J6X5_NITOC	1e-38	1e-39
3.1.3.3	Glycine, Serine, Threonine Metabolism	phosphoserine phosphatase	Cthe_1848	copper-translocating P-type ATPase( EC:3.6.3.4 )	tr|A8H723|A8H723_SHEPA	4e-06	8e-06
3.1.3.3	Glycine, Serine, Threonine Metabolism	phosphoserine phosphatase	Cthe_0780	HAD-superfamily hydrolase, subfamily IA, variant 3	tr|Q46DI0|Q46DI0_METBF	3e-07	1e-06
3.1.3.3	Glycine, Serine, Threonine Metabolism	phosphoserine phosphatase	Cthe_1805	diguanylate cyclase	tr|B2J1J3|B2J1J3_NOSP7	1e-22	7e-22
3.1.3.3	Glycine, Serine, Threonine Metabolism	phosphoserine phosphatase	Cthe_2166	putative PAS/PAC sensor protein	tr|B0SPH2|B0SPH2_LEPBP	9e-32	6e-31
3.1.3.3	Glycine, Serine, Threonine Metabolism	phosphoserine phosphatase	Cthe_2580	phosphodiesterase, MJ0936 family	sp|Q9QZ88|VPS29_MOUSE	8e-07	5e-06
3.1.3.3	Glycine, Serine, Threonine Metabolism	phosphoserine phosphatase	Cthe_0713	1-acyl-sn-glycerol-3-phosphate acyltransferase	tr|Q0S4W0|Q0S4W0_RHOSR	1e-07	3e-08
3.1.3.3	Glycine, Serine, Threonine Metabolism	phosphoserine phosphatase	Cthe_0409	ACT domain-containing protein	tr|A8AV95|A8AV95_STRGC	1e-08	8e-15
3.1.3.3	Glycine, Serine, Threonine Metabolism	phosphoserine phosphatase	Cthe_0244	heavy metal translocating P-type ATPase	tr|Q4FQK3|Q4FQK3_PSYA2	1e-06	3e-06
3.1.3.3	Glycine, Serine, Threonine Metabolism	phosphoserine phosphatase	Cthe_0427	serine phosphatase	tr|B4AIJ5|B4AIJ5_BACPU	1e-06	0.0003
3.1.3.3	Glycine, Serine, Threonine Metabolism	phosphoserine phosphatase	Cthe_3074	Cof-like hydrolase	tr|Q1R4P0|Q1R4P0_ECOUT	7e-20	4e-18
2.7.1.40	Glycolysis	pyruvate kinase	Cthe_1284	glycogen/starch synthases, ADP-glucose type( EC:2.4.1.21 )	tr|A2Z5U3|A2Z5U3_ORYSI	4e-17	2e-17
2.7.1.40	Glycolysis	pyruvate kinase	Cthe_0574	serine/threonine protein kinase	tr|A3C7I5|A3C7I5_ORYSJ	6e-11	1e-10
2.7.1.40	Glycolysis	pyruvate kinase	Cthe_1095	cell divisionFtsK/SpoIIIE	tr|A7CAK5|A7CAK5_BURPI	6e-05	3e-05
2.7.1.40	Glycolysis	pyruvate kinase	Cthe_1308	pyruvate, phosphate dikinase( EC:2.7.9.1 )	tr|Q5WEF7|Q5WEF7_BACSK	2e-06	1e-06
2.7.1.40	Glycolysis	pyruvate kinase	Cthe_2441	transcriptional regulator, DeoR family	tr|A8T8H5|A8T8H5_9VIBR	6e-12	4e-15
2.7.1.40	Glycolysis	pyruvate kinase	Cthe_2649	HpcH/HpaI aldolase	tr|Q0K2M2|Q0K2M2_RALEH	9e-06	1e-05
2.7.1.40	Glycolysis	pyruvate kinase	Cthe_1955	RNA binding S1	tr|A5LC67|A5LC67_STRPN	1e-179	0
2.7.1.40	Glycolysis	pyruvate kinase	Cthe_0683	diaminopimelate decarboxylase( EC:4.1.1.20 )	tr|Q8PYY4|Q8PYY4_METMA	4e-05	6e-05
2.7.1.40	Glycolysis	pyruvate kinase	Cthe_2979	4Fe-4S ferredoxin, iron-sulfur binding	tr|A0L7K0|A0L7K0_MAGSM	3e-05	0.0006
2.7.1.40	Glycolysis	pyruvate kinase	Cthe_1808	transposase IS116/IS110/IS902	tr|A5MTC4|A5MTC4_STRPN	2e-13	8e-14
1.2.1.2	Misc	formate dehydrogenase	Cthe_3004	ferredoxin	tr|A7K229|A7K229_9VIBR	2e-110	3e-110
1.2.1.2	Misc	formate dehydrogenase	Cthe_0199	4Fe-4S ferredoxin, iron-sulfur binding	tr|Q1R521|Q1R521_ECOUT	1e-18	2e-18
1.2.1.2	Misc	formate dehydrogenase	Cthe_0276	D-isomer specific 2-hydroxyacid dehydrogenase, NAD-binding	tr|Q5HJJ6|Q5HJJ6_STAAC	1e-27	4e-34
1.2.1.2	Misc	formate dehydrogenase	Cthe_0341	NADH dehydrogenase (quinone)( EC:1.6.99.5 )	tr|B5IPC7|B5IPC7_9CHRO	4e-134	6e-126
1.2.1.2	Misc	formate dehydrogenase	Cthe_0342	hydrogenase, Fe-only	tr|Q3AE47|Q3AE47_CARHZ	6e-52	2e-51
1.2.1.2	Misc	formate dehydrogenase	Cthe_1321	chaperone protein DnaJ	tr|A0KTJ4|A0KTJ4_SHESA	2e-05	1e-05
1.2.1.2	Misc	formate dehydrogenase	Cthe_0338	NADH-quinone oxidoreductase, E subunit	tr|Q1H3E7|Q1H3E7_METFK	3e-33	5e-33
1.2.1.2	Misc	formate dehydrogenase	Cthe_1578	Radical SAM	tr|Q39WS4|Q39WS4_GEOMG	0.0001	0.0001
1.2.1.2	Misc	formate dehydrogenase	Cthe_3120	pyruvate flavodoxin/ferredoxin oxidoreductase-like protein	tr|Q877C6|Q877C6_METMP	0.0004	0.0002
1.2.2.1	Misc	formate dehydrogenase	Cthe_0199	4Fe-4S ferredoxin, iron-sulfur binding	tr|Q2LVY6|Q2LVY6_SYNAS	5e-13	9e-11
1.7.99.4	Misc	nitrate reductase	Cthe_2435	electron transport complex, RnfABCDGE type, B subunit	tr|A6Q600|A6Q600_NITSB	3e-05	2e-05
1.7.99.4	Misc	nitrate reductase	Cthe_0199	4Fe-4S ferredoxin, iron-sulfur binding	tr|Q24Y62|Q24Y62_DESHY	2e-16	3e-16
1.7.99.4	Misc	nitrate reductase	Cthe_0200	FAD-dependent pyridine nucleotide-disulphide oxidoreductase	tr|Q11VH4|Q11VH4_CYTH3	1e-24	4e-24
2.2.1.2	Pentose Phosphate Pathway	transaldolase	Cthe_1305	Cupin 2, conserved barrel	tr|A6DHK4|A6DHK4_9BACT	3e-05	8e-05
2.2.1.2	Pentose Phosphate Pathway	transaldolase	Cthe_2704	Transketolase-like protein	tr|Q8F5T2|Q8F5T2_LEPIN	1e-61	4e-61
2.2.1.2	Pentose Phosphate Pathway	transaldolase	Cthe_0217	Glucose-6-phosphate isomerase( EC:5.3.1.9 )	tr|Q2S6E8|Q2S6E8_SALRD	8e-25	1e-22
2.2.1.2	Pentose Phosphate Pathway	transaldolase	Cthe_0797	glycoside hydrolase, family 5	tr|A3EXS5|A3EXS5_MACHI	8e-05	8e-05
2.4.2.10	Pyrimidine Metabolism	orotate phosphoribosyltransferase	Cthe_0954	Uracil phosphoribosyltransferase( EC:2.4.2.9 )	sp|P35788|PYRE_COLGR	7e-06	5e-05
2.4.2.10	Pyrimidine Metabolism	orotate phosphoribosyltransferase	Cthe_1249	amidophosphoribosyltransferase( EC:2.4.2.14 )	tr|B4STF6|B4STF6_STRM5	0.0002	0.0003
2.4.2.10	Pyrimidine Metabolism	orotate phosphoribosyltransferase	Cthe_0951	orotidine 5'-phosphate decarboxylase	tr|Q26FH5|Q26FH5_9BACT	3e-32	1e-31
2.4.2.10	Pyrimidine Metabolism	orotate phosphoribosyltransferase	Cthe_1345	adenine phosphoribosyltransferase( EC:2.4.2.7 )	sp|A1RRV2|PYRE_PYRIL	1e-10	9e-10
2.4.2.10	Pyrimidine Metabolism	orotate phosphoribosyltransferase	Cthe_0784	hypothetical protein	tr|A5ULE8|A5ULE8_METS3	6e-07	0.0004
6.3.4.1	Pyrimidine Metabolism	GMP synthase	Cthe_0375	GMP synthase, large subunit	tr|A2C5P2|A2C5P2_PROM3	3e-178	4e-176
2.5.1.29	Sterol Metabolism	farnesyltranstransferase	Cthe_0831	Polyprenyl synthetase( EC:2.5.1.10 )	tr|B2J443|B2J443_NOSP7	6e-81	4e-69
2.5.1.29	Sterol Metabolism	farnesyltranstransferase	Cthe_0564	Trans-hexaprenyltranstransferase( EC:2.5.1.30 )	tr|Q3EPA4|Q3EPA4_BACTI	1e-55	4e-57
2.5.1.33	Sterol Metabolism	trans-pentaprenyltranstransferase	Cthe_0564	Trans-hexaprenyltranstransferase( EC:2.5.1.30 )	tr|Q6KZR8|Q6KZR8_PICTO	2e-35	3e-25
5.3.3.2	Sterol Metabolism	isopentenyl-diphosphate Delta-isomerase	Cthe_0681	IMP dehydrogenase/GMP reductase	tr|Q2ZZ63|Q2ZZ63_STRSU	7e-05	0.0004
5.3.3.2	Sterol Metabolism	isopentenyl-diphosphate Delta-isomerase	Cthe_1593	NUDIX hydrolase	tr|A6LXY8|A6LXY8_CLOB8	4e-12	2e-11
5.3.3.2	Sterol Metabolism	isopentenyl-diphosphate Delta-isomerase	Cthe_0482	flagellar biosynthetic protein FliQ	tr|A8SZC7|A8SZC7_9VIBR	2e-08	6e-11
5.3.3.2	Sterol Metabolism	isopentenyl-diphosphate Delta-isomerase	Cthe_0198	Glutamate synthase (NADPH)( EC:1.4.1.13 )	tr|Q1JHC8|Q1JHC8_STRPD	3e-06	1e-05
5.3.3.2	Sterol Metabolism	isopentenyl-diphosphate Delta-isomerase	Cthe_2333	two component transcriptional regulator, winged helix family	tr|A5LWH1|A5LWH1_STRPN	2e-21	5e-25
5.3.3.2	Sterol Metabolism	isopentenyl-diphosphate Delta-isomerase	Cthe_1022	Glycerol-3-phosphate dehydrogenase (NAD(P)(+))( EC:1.1.1.94 )	tr|A8VXT5|A8VXT5_9BACI	2e-99	2e-94
3.2.1.108	Sugar Metabolism	lactase	Cthe_0212	Beta-glucosidase( EC:3.2.1.21 )	sp|P09848|LPH_HUMAN	4e-89	3e-89
1.2.4.4	Valine, Leucine, Isoleucine Metabolism	3-methyl-2-oxobutanoate dehydrogenase	Cthe_0547	periplasmic solute binding protein	tr|A8VXE7|A8VXE7_9BACI	2e-28	2e-27
1.2.4.4	Valine, Leucine, Isoleucine Metabolism	3-methyl-2-oxobutanoate dehydrogenase	Cthe_0828	deoxyxylulose-5-phosphate synthase( EC:2.2.1.7 )	sp|P21953|ODBB_HUMAN	2e-22	2e-17
1.2.4.4	Valine, Leucine, Isoleucine Metabolism	3-methyl-2-oxobutanoate dehydrogenase	Cthe_2444	Transketolase-like protein	tr|Q5WF75|Q5WF75_BACSK	3e-16	9e-24
1.2.4.4	Valine, Leucine, Isoleucine Metabolism	3-methyl-2-oxobutanoate dehydrogenase	Cthe_2705	Transketolase, central region	tr|B4AL79|B4AL79_BACPU	2e-19	2e-18
1.2.4.4	Valine, Leucine, Isoleucine Metabolism	3-methyl-2-oxobutanoate dehydrogenase	Cthe_2704	Transketolase-like protein	tr|A7Z6G8|A7Z6G8_BACA2	4e-13	4e-12
3.1.3.1	Vitamins & Cofactors	alkaline phosphatase	Cthe_1048	Rhomboid-like protein	tr|A9J7N8|A9J7N8_9DELT	8e-08	1e-05
3.1.3.1	Vitamins & Cofactors	alkaline phosphatase	Cthe_2965	binding-protein-dependent transport systems inner membrane component	tr|B0USD4|B0USD4_HAES2	5e-69	1e-59
3.1.3.1	Vitamins & Cofactors	alkaline phosphatase	Cthe_1760	penicillin-binding protein, 1A family	tr|A0KSU3|A0KSU3_SHESA	2e-55	4e-55
3.1.3.1	Vitamins & Cofactors	alkaline phosphatase	Cthe_0677	phosphopentomutase( EC:5.4.2.7 )	tr|B4AI42|B4AI42_BACPU	0.0003	0.001
3.5.1.19	Vitamins & Cofactors	nicotinamidase	Cthe_1178	isochorismatase hydrolase	tr|Q6F6U3|Q6F6U3_ACIAD	3e-09	6e-08
4.1.3.38	Vitamins & Cofactors	aminodeoxychorismate lyase	Cthe_0026		tr|Q03L66|Q03L66_STRTD	1e-55	3e-54
4.1.3.38	Vitamins & Cofactors	aminodeoxychorismate lyase	Cthe_1008	aminodeoxychorismate lyase	tr|A8FFM2|A8FFM2_BACP2	1e-31	8e-38
4.1.3.38	Vitamins & Cofactors	aminodeoxychorismate lyase	Cthe_0856	branched-chain amino acid aminotransferase( EC:2.6.1.42 )	tr|A1STW6|A1STW6_PSYIN	5e-09	8e-08
6.3.4.14	Vitamins & Cofactors	biotin carboxylase	Cthe_0700	biotin/lipoyl attachment protein	tr|Q3INM7|Q3INM7_NATPD	8e-16	2e-12
6.3.4.14	Vitamins & Cofactors	biotin carboxylase	Cthe_0949	carbamoyl-phosphate synthase, large subunit	tr|B2J980|B2J980_NOSP7	0	0
6.3.4.14	Vitamins & Cofactors	biotin carboxylase	Cthe_1938	D-alanine--D-alanine ligase( EC:6.3.2.4 )	tr|B0SJD2|B0SJD2_LEPBP	5e-09	3e-08
6.3.4.14	Vitamins & Cofactors	biotin carboxylase	Cthe_1093	Methenyltetrahydrofolate cyclohydrolase( EC:3.5.4.9 )	tr|A8VXB5|A8VXB5_9BACI	7e-93	3e-92
6.3.4.14	Vitamins & Cofactors	biotin carboxylase	Cthe_0699	carboxyl transferase( EC:6.4.1.3 )	tr|A4FEF6|A4FEF6_SACEN	1e-50	9e-37

## Sheet: genedels.7.6.2009
model from ../../cth.model.txt
exchanges from ../../cth.exchanges.txt
ca2[e]							Vitamins & Cofactors - Porphyrin Metabolism	0
cellulose[e]							Vitamins & Cofactors - Riboflavin Metabolism	0
biomass[c]							Citric Acid Cycle	0.454545
no2[e]							Pyrimidine Metabolism	0.37037
fru[e]							Transport, Extracellular	0.263158
pnto-r[e]							Aminosugar Metabolism	0.3
h2o[e]							Cysteine Metabolism	0
for[e]							Glycogen Metabolism	0.25
lac-l[e]							Pyruvate Metabolism	0.12
cellmass[c]							Purine Metabolism	0.52
nh4[e]							Fatty Acid Metabolism	1
ac[e]							Miscellaneous	0.135135
pi[e]							Porphyrin Metabolism	0
h2s[e]							Urea Cycle/Amino Group Metabolism	0.444444
cellobiose[e]							Tyrosine, Tryptophan, and Phenylalanine Metabolism	0.393939
succ[e]							Threonine and Lysine Metabolism	0.444444
so4[e]							Nucleobase Metabolism	1
gcald[e]							Histidine Metabolism	0.666667
k[e]							Nucleotide Sugar Metabolism	0.142857
h2[e]							Vitamins & Cofactors - Pantothenate and CoA Biosynthesis	0
co2[e]							Glycolysis/Gluconeogenesis	0.4
nmn[e]							Arginine and Proline Metabolism	0.333333
h[e]							Cellulose Metabolism	0
fe3[e]							Cell Envelope Biosynthesis	0.518519
etoh[e]							Glycine, Serine, and Threonine Metabolism	0.444444
mg2[e]							Sterol Metabolism	0
pyr[e]							Vitamins & Cofactors - NAD Metabolism	0.222222
xyl-d[e]							Alanine and Aspartate Metabolism	0.230769
rib-d[e]							Vitamins & Cofactors - B6 Metabolism	1
glyc[e]							Methionine Metabolism	0.166667
mal-l[e]							Vitamins & Cofactors - Thiamine Metabolism	0
cit[e]							Pentose Phosphate Pathway	0.272727
fum[e]							Sugar Metabolism	0
akg[e]							Folate Metabolism	0.384615
ala-l[e]							Vitamins & Cofactors - Biotin Metabolism	0
arg-l[e]							Glutamate Metabolism	0
asn-l[e]							Valine, Leucine, and Isoleucine Metabolism	0.588235
asp-l[e]
cys-l[e]							135 essential
glu-l[e]							296 nonessential
gln-l[e]
gly[e]
his-l[e]
ile-l[e]
leu-l[e]
lys-l[e]
met-l[e]
phe-l[e]
pro-l[e]
ser-l[e]
thr-l[e]
trp-l[e]
tyr-l[e]
val-l[e]
gpr from ../../cth.gpr.txt
wild type optimum biomass 0.3818444038
number of genes to be tested: 432
Gene	Reactions affected	Growth	Ethanol	EtOH LB	EtOH UB	Status	Essentiality
Cthe_3003	R_FDXHASE	0.264755	25.9697	25.2492	26.6316	OPTIMAL	nonessential
Cthe_2431	R_NFO_Na,R_NFO_h	0.292022	22.7121	22.485	23.4066	OPTIMAL	nonessential
Cthe_2430	R_NFO_Na,R_NFO_h	0.292022	22.7121	22.485	23.4066	OPTIMAL	nonessential
Cthe_2433	R_NFO_Na,R_NFO_h	0.292022	22.7121	22.485	23.4066	OPTIMAL	nonessential
Cthe_2432	R_NFO_Na,R_NFO_h	0.292022	22.7121	22.485	23.4066	OPTIMAL	nonessential
Cthe_2435	R_NFO_Na,R_NFO_h	0.292022	22.7121	22.485	23.4066	OPTIMAL	nonessential
Cthe_2434	R_NFO_Na,R_NFO_h	0.292022	22.7121	22.485	23.4066	OPTIMAL	nonessential
Cthe_1029	R_PTA2,R_PTAr	0.26872	14.2586	11.8121	15.4985	OPTIMAL	nonessential
Cthe_1028	R_ACKr,R_PPAKr	0.26872	14.2586	11.8121	15.4985	OPTIMAL	nonessential
Cthe_0374	R_GLUDy	0.371541	0	0	1.8432	OPTIMAL	nonessential
Cthe_0069	R_ASNS2	0.3815	0	0	1.8432	OPTIMAL	nonessential
Cthe_1384	R_DHFS	0.381844	0	0	1.8432	OPTIMAL	nonessential
Cthe_2579	.	0.381844	0	0	1.8432	OPTIMAL	nonessential
Cthe_0707	.	0.381844	0	0	1.8432	OPTIMAL	nonessential
Cthe_2577	R_ADNCYC	0.381844	0	0	1.8432	OPTIMAL	nonessential
Cthe_1256	.	0.381844	0	0	1.8432	OPTIMAL	nonessential
Cthe_0388	R_SBTD_Dr	0.381844	0	0	1.8432	OPTIMAL	nonessential
Cthe_1253	R_PPS	0.381844	0	0	1.8432	OPTIMAL	nonessential
Cthe_1313	R_PPCDC,R_PPNCL3	0.381844	0	0	1.8432	OPTIMAL	nonessential
Cthe_1312	R_GLYTRS	0.381844	0	0	1.8432	OPTIMAL	nonessential
Cthe_0678	R_TMDPP,R_PYNP2r,R_PYNP1r	0.381844	0	0	1.8432	OPTIMAL	nonessential
Cthe_0674	R_ADPRDP	0.381844	0	0	1.8432	OPTIMAL	nonessential
Cthe_0677	R_PPM2	0.381844	0	0	1.8432	OPTIMAL	nonessential
Cthe_1818	R_UREA	0.381844	0	0	1.8432	OPTIMAL	nonessential
Cthe_0954	.	0.381844	0	0	1.8432	OPTIMAL	nonessential
Cthe_1817	R_UREA	0.381844	0	0	1.8432	OPTIMAL	nonessential
Cthe_1235	.	0.381844	0	0	1.8432	OPTIMAL	nonessential
Cthe_0950	.	0.381844	0	0	1.8432	OPTIMAL	nonessential
Cthe_1956	.	0.381844	0	0	1.8432	OPTIMAL	nonessential
Cthe_1953	.	0.381844	0	0	1.8432	OPTIMAL	nonessential
Cthe_1228	R_THRTRS	0.381844	0	0	1.8432	OPTIMAL	nonessential
Cthe_1559	R_CYSTL	0.381844	0	0	1.8432	OPTIMAL	nonessential
Cthe_0186	R_UDPG4E	0.381844	0	0	1.8432	OPTIMAL	nonessential
Cthe_1032	R_AMID3,R_AMID2,R_AMID4	0.381844	0	0	1.8432	OPTIMAL	nonessential
Cthe_3086	.	0.381844	0	0	1.8432	OPTIMAL	nonessential
Cthe_2602	R_ATPS2_i	0.381844	0	0	1.8432	OPTIMAL	nonessential
Cthe_2603	R_ATPS2_i	0.381844	0	0	1.8432	OPTIMAL	nonessential
Cthe_2601	.	0.381844	0	0	1.8432	OPTIMAL	nonessential
Cthe_2606	R_ATPS2_i	0.381844	0	0	1.8432	OPTIMAL	nonessential
Cthe_2607	R_ATPS2_i	0.381844	0	0	1.8432	OPTIMAL	nonessential
Cthe_2604	R_ATPS2_i	0.381844	0	0	1.8432	OPTIMAL	nonessential
Cthe_2605	R_ATPS2_i	0.381844	0	0	1.8432	OPTIMAL	nonessential
Cthe_2608	R_ATPS2_i	0.381844	0	0	1.8432	OPTIMAL	nonessential
Cthe_2609	R_ATPS2_i	0.381844	0	0	1.8432	OPTIMAL	nonessential
Cthe_0389	R_HEX7	0.381844	0	0	1.8432	OPTIMAL	nonessential
Cthe_2443	.	0.381844	0	0	1.8432	OPTIMAL	nonessential
Cthe_0030	.	0.381844	0	0	1.8432	OPTIMAL	nonessential
Cthe_2939	.	0.381844	0	0	1.8432	OPTIMAL	nonessential
Cthe_0622	R_MTAP	0.381844	0	0	1.8432	OPTIMAL	nonessential
Cthe_0621	R_MTRI	0.381844	0	0	1.8432	OPTIMAL	nonessential
Cthe_0197	R_GLUSy	0.381844	0	0	1.8432	OPTIMAL	nonessential
Cthe_0198	R_GLUSy	0.381844	0	0	1.8432	OPTIMAL	nonessential
Cthe_0107	R_RBFSb,R_RBFSa	0.381844	0	0	1.8432	OPTIMAL	nonessential
Cthe_0106	R_GTPCII	0.381844	0	0	1.8432	OPTIMAL	nonessential
Cthe_0105	R_RBFSb,R_RBFSa	0.381844	0	0	1.8432	OPTIMAL	nonessential
Cthe_2238	R_ALDD2x	0.381844	0	0	1.8432	OPTIMAL	nonessential
Cthe_0101	.	0.381844	0	0	1.8432	OPTIMAL	nonessential
Cthe_0536	.	0.381844	0	0	1.8432	OPTIMAL	nonessential
Cthe_2947	R_PROTRS	0.381844	0	0	1.8432	OPTIMAL	nonessential
Cthe_2946	R_MECDPS	0.381844	0	0	1.8432	OPTIMAL	nonessential
Cthe_3019	R_NADH6	0.381844	0	0	1.8432	OPTIMAL	nonessential
Cthe_0441	.	0.381844	0	0	1.8432	OPTIMAL	nonessential
Cthe_1918	.	0.381844	0	0	1.8432	OPTIMAL	nonessential
Cthe_0363	.	0.381844	0	0	1.8432	OPTIMAL	nonessential
Cthe_0695	R_AGMT	0.381844	0	0	1.8432	OPTIMAL	nonessential
Cthe_0694	R_SPMS	0.381844	0	0	1.8432	OPTIMAL	nonessential
Cthe_1261	.	0.381844	0	0	1.8432	OPTIMAL	nonessential
Cthe_0749	R_SPMDabc,R_PTRCabc	0.381844	0	0	1.8432	OPTIMAL	nonessential
Cthe_0748	R_SPMDabc,R_PTRCabc	0.381844	0	0	1.8432	OPTIMAL	nonessential
Cthe_1344	R_GTPDPK	0.381844	0	0	1.8432	OPTIMAL	nonessential
Cthe_1345	.	0.381844	0	0	1.8432	OPTIMAL	nonessential
Cthe_0212	.	0.381844	0	0	1.8432	OPTIMAL	nonessential
Cthe_0747	R_SPMDabc,R_PTRCabc	0.381844	0	0	1.8432	OPTIMAL	nonessential
Cthe_0215	R_PHETRS	0.381844	0	0	1.8432	OPTIMAL	nonessential
Cthe_0214	R_PHETRS	0.381844	0	0	1.8432	OPTIMAL	nonessential
Cthe_1001	R_UDPDPS	0.381844	0	0	1.8432	OPTIMAL	nonessential
Cthe_1000	.	0.381844	0	0	1.8432	OPTIMAL	nonessential
Cthe_2883	.	0.381844	0	0	1.8432	OPTIMAL	nonessential
Cthe_1867	.	0.381844	0	0	1.8432	OPTIMAL	nonessential
Cthe_0963	.	0.381844	0	0	1.8432	OPTIMAL	nonessential
Cthe_0715	R_ADMDCr	0.381844	0	0	1.8432	OPTIMAL	nonessential
Cthe_0999	R_DXPRIi	0.381844	0	0	1.8432	OPTIMAL	nonessential
Cthe_0997	R_MECDPDH	0.381844	0	0	1.8432	OPTIMAL	nonessential
Cthe_2089	.	0.381844	0	0	1.8432	OPTIMAL	nonessential
Cthe_2399	.	0.381844	0	0	1.8432	OPTIMAL	nonessential
Cthe_2085	R_DUTPDP	0.381844	0	0	1.8432	OPTIMAL	nonessential
Cthe_0095	R_MGSA	0.381844	0	0	1.8432	OPTIMAL	nonessential
Cthe_0543	.	0.381844	0	0	1.8432	OPTIMAL	nonessential
Cthe_0140	.	0.381844	0	0	1.8432	OPTIMAL	nonessential
Cthe_2381	R_SERTRS	0.381844	0	0	1.8432	OPTIMAL	nonessential
Cthe_2640	.	0.381844	0	0	1.8432	OPTIMAL	nonessential
Cthe_2641	.	0.381844	0	0	1.8432	OPTIMAL	nonessential
Cthe_2581	R_DHPS,R_FOLD3	0.381844	0	0	1.8432	OPTIMAL	nonessential
Cthe_2583	R_HPPK	0.381844	0	0	1.8432	OPTIMAL	nonessential
Cthe_2582	R_DHNPA	0.381844	0	0	1.8432	OPTIMAL	nonessential
Cthe_0714	R_IPDPS	0.381844	0	0	1.8432	OPTIMAL	nonessential
Cthe_3116	R_MAN6PI	0.381844	0	0	1.8432	OPTIMAL	nonessential
Cthe_2588	R_PNTK	0.381844	0	0	1.8432	OPTIMAL	nonessential
Cthe_1308	R_PPDK	0.381844	0	0	1.8432	OPTIMAL	nonessential
Cthe_0394	.	0.381844	0	0	1.8432	OPTIMAL	nonessential
Cthe_0392	.	0.381844	0	0	1.8432	OPTIMAL	nonessential
Cthe_0391	.	0.381844	0	0	1.8432	OPTIMAL	nonessential
Cthe_1539	.	0.381844	0	0	1.8432	OPTIMAL	nonessential
Cthe_0104	R_APRAUR,R_DHPPDA	0.381844	0	0	1.8432	OPTIMAL	nonessential
Cthe_1284	.	0.381844	0	0	1.8432	OPTIMAL	nonessential
Cthe_3024	R_NADH6	0.381844	0	0	1.8432	OPTIMAL	nonessential
Cthe_3021	R_NADH6	0.381844	0	0	1.8432	OPTIMAL	nonessential
Cthe_3020	R_NADH6	0.381844	0	0	1.8432	OPTIMAL	nonessential
Cthe_3023	R_NADH6	0.381844	0	0	1.8432	OPTIMAL	nonessential
Cthe_3022	R_NADH6	0.381844	0	0	1.8432	OPTIMAL	nonessential
Cthe_2516	.	0.381844	0	0	1.8432	OPTIMAL	nonessential
Cthe_3028	R_HISDC	0.381844	0	0	1.8432	OPTIMAL	nonessential
Cthe_2515	R_GUAD	0.381844	0	0	1.8432	OPTIMAL	nonessential
Cthe_1237	R_LEUTRS	0.381844	0	0	1.8432	OPTIMAL	nonessential
Cthe_1543	.	0.381844	0	0	1.8432	OPTIMAL	nonessential
Cthe_0325	R_NADS1	0.381844	0	0	1.8432	OPTIMAL	nonessential
Cthe_0324	R_VALTRS	0.381844	0	0	1.8432	OPTIMAL	nonessential
Cthe_0261	.	0.381844	0	0	1.8432	OPTIMAL	nonessential
Cthe_1053	.	0.381844	0	0	1.8432	OPTIMAL	nonessential
Cthe_0902	R_MOHMT	0.381844	0	0	1.8432	OPTIMAL	nonessential
Cthe_1435	.	0.381844	0	0	1.8432	OPTIMAL	nonessential
Cthe_2639	R_CMPSAS	0.381844	0	0	1.8432	OPTIMAL	nonessential
Cthe_0723	R_TYRTRS	0.381844	0	0	1.8432	OPTIMAL	nonessential
Cthe_0025	R_AMAOTr	0.381844	0	0	1.8432	OPTIMAL	nonessential
Cthe_0020	.	0.381844	0	0	1.8432	OPTIMAL	nonessential
Cthe_0021	R_DBTSr	0.381844	0	0	1.8432	OPTIMAL	nonessential
Cthe_0022	R_AOXSr,R_GLYAT	0.381844	0	0	1.8432	OPTIMAL	nonessential
Cthe_0615	.	0.381844	0	0	1.8432	OPTIMAL	nonessential
Cthe_0614	R_IOR,R_IOR3,R_IOR2	0.381844	0	0	1.8432	OPTIMAL	nonessential
Cthe_0610	.	0.381844	0	0	1.8432	OPTIMAL	nonessential
Cthe_2251	R_METAT	0.381844	0	0	1.8432	OPTIMAL	nonessential
Cthe_2254	R_HXPRT	0.381844	0	0	1.8432	OPTIMAL	nonessential
Cthe_2705	.	0.381844	0	0	1.8432	OPTIMAL	nonessential
Cthe_2704	.	0.381844	0	0	1.8432	OPTIMAL	nonessential
Cthe_0290	.	0.381844	0	0	1.8432	OPTIMAL	nonessential
Cthe_2229	.	0.381844	0	0	1.8432	OPTIMAL	nonessential
Cthe_2225	R_MME	0.381844	0	0	1.8432	OPTIMAL	nonessential
Cthe_0271	R_CHTNASE,R_CHTNASE1	0.381844	0	0	1.8432	OPTIMAL	nonessential
Cthe_0270	R_CHTNASE,R_CHTNASE1	0.381844	0	0	1.8432	OPTIMAL	nonessential
Cthe_0276	R_SLDx	0.381844	0	0	1.8432	OPTIMAL	nonessential
Cthe_0686	R_TRPTRS	0.381844	0	0	1.8432	OPTIMAL	nonessential
Cthe_1276	R_PTPATi	0.381844	0	0	1.8432	OPTIMAL	nonessential
Cthe_1376	.	0.381844	0	0	1.8432	OPTIMAL	nonessential
Cthe_0755	.	0.381844	0	0	1.8432	OPTIMAL	nonessential
Cthe_3151	R_ACBIPGT,R_ADOCBIK	0.381844	0	0	1.8432	OPTIMAL	nonessential
Cthe_0201	R_GLUSy	0.381844	0	0	1.8432	OPTIMAL	nonessential
Cthe_0750	R_SPMDabc,R_PTRCabc	0.381844	0	0	1.8432	OPTIMAL	nonessential
Cthe_3152	R_ADOCBLS	0.381844	0	0	1.8432	OPTIMAL	nonessential
Cthe_0973	.	0.381844	0	0	1.8432	OPTIMAL	nonessential
Cthe_1581	.	0.381844	0	0	1.8432	OPTIMAL	nonessential
Cthe_1086	R_TDPGDH	0.381844	0	0	1.8432	OPTIMAL	nonessential
Cthe_1477	R_DCTPD2	0.381844	0	0	1.8432	OPTIMAL	nonessential
Cthe_1579	.	0.381844	0	0	1.8432	OPTIMAL	nonessential
Cthe_1472	.	0.381844	0	0	1.8432	OPTIMAL	nonessential
Cthe_1575	.	0.381844	0	0	1.8432	OPTIMAL	nonessential
Cthe_1573	R_NIT_n1p4	0.381844	0	0	1.8432	OPTIMAL	nonessential
Cthe_2073	R_ACODA	0.381844	0	0	1.8432	OPTIMAL	nonessential
Cthe_0917	R_GLNTRS	0.381844	0	0	1.8432	OPTIMAL	nonessential
Cthe_3200	R_ALATRS	0.381844	0	0	1.8432	OPTIMAL	nonessential
Cthe_1795	.	0.381844	0	0	1.8432	OPTIMAL	nonessential
Cthe_1797	.	0.381844	0	0	1.8432	OPTIMAL	nonessential
Cthe_2355	R_ASPO5	0.381844	0	0	1.8432	OPTIMAL	nonessential
Cthe_0965	R_CBIAT	0.381844	0	0	1.8432	OPTIMAL	nonessential
Cthe_2328	.	0.381844	0	0	1.8432	OPTIMAL	nonessential
Cthe_3100	R_DAPE	0.381844	0	0	1.8432	OPTIMAL	nonessential
Cthe_3106	R_PTHPS	0.381844	0	0	1.8432	OPTIMAL	nonessential
Cthe_2598	.	0.381844	0	0	1.8432	OPTIMAL	nonessential
Cthe_2599	R_DCMPDA	0.381844	0	0	1.8432	OPTIMAL	nonessential
Cthe_1332	.	0.381844	0	0	1.8432	OPTIMAL	nonessential
Cthe_1331	.	0.381844	0	0	1.8432	OPTIMAL	nonessential
Cthe_2354	R_NNDPR	0.381844	0	0	1.8432	OPTIMAL	nonessential
Cthe_0551	R_ACS2,R_ACS	0.381844	0	0	1.8432	OPTIMAL	nonessential
Cthe_2356	R_QULNS	0.381844	0	0	1.8432	OPTIMAL	nonessential
Cthe_0556	R_ASNS1	0.381844	0	0	1.8432	OPTIMAL	nonessential
Cthe_1292	.	0.381844	0	0	1.8432	OPTIMAL	nonessential
Cthe_1295	R_FTHFCL	0.381844	0	0	1.8432	OPTIMAL	nonessential
Cthe_1297	R_NNDMBRT	0.381844	0	0	1.8432	OPTIMAL	nonessential
Cthe_1935	R_ARGTRS	0.381844	0	0	1.8432	OPTIMAL	nonessential
Cthe_0345	.	0.381844	0	0	1.8432	OPTIMAL	nonessential
Cthe_0344	.	0.381844	0	0	1.8432	OPTIMAL	nonessential
Cthe_0347	.	0.381844	0	0	1.8432	OPTIMAL	nonessential
Cthe_1839	.	0.381844	0	0	1.8432	OPTIMAL	nonessential
Cthe_2529	R_PPBNGS	0.381844	0	0	1.8432	OPTIMAL	nonessential
Cthe_2528	R_UPP3MT,R_UPP3S	0.381844	0	0	1.8432	OPTIMAL	nonessential
Cthe_2527	R_HMBS	0.381844	0	0	1.8432	OPTIMAL	nonessential
Cthe_2525	R_GLUTRR	0.381844	0	0	1.8432	OPTIMAL	nonessential
Cthe_1201	.	0.381844	0	0	1.8432	OPTIMAL	nonessential
Cthe_1200	R_AHC	0.381844	0	0	1.8432	OPTIMAL	nonessential
Cthe_0885	R_DPCOAK	0.381844	0	0	1.8432	OPTIMAL	nonessential
Cthe_0332	R_CYTDK1,R_CYTDK2,R_URIK3,R_URIK2,R_URIK1	0.381844	0	0	1.8432	OPTIMAL	nonessential
Cthe_1068	.	0.381844	0	0	1.8432	OPTIMAL	nonessential
Cthe_1840	.	0.381844	0	0	1.8432	OPTIMAL	nonessential
Cthe_1842	.	0.381844	0	0	1.8432	OPTIMAL	nonessential
Cthe_0908	.	0.381844	0	0	1.8432	OPTIMAL	nonessential
Cthe_1848	R_Cut1	0.381844	0	0	1.8432	OPTIMAL	nonessential
Cthe_1592	R_GLYCK	0.381844	0	0	1.8432	OPTIMAL	nonessential
Cthe_0901	R_PANTS	0.381844	0	0	1.8432	OPTIMAL	nonessential
Cthe_0900	R_ASP1DC	0.381844	0	0	1.8432	OPTIMAL	nonessential
Cthe_2815	R_LYSTRS	0.381844	0	0	1.8432	OPTIMAL	nonessential
Cthe_2714	.	0.381844	0	0	1.8432	OPTIMAL	nonessential
Cthe_0568	R_FMETTRS	0.381844	0	0	1.8432	OPTIMAL	nonessential
Cthe_2498	.	0.381844	0	0	1.8432	OPTIMAL	nonessential
Cthe_2585	R_BACCL	0.381844	0	0	1.8432	OPTIMAL	nonessential
Cthe_0282	.	0.381844	0	0	1.8432	OPTIMAL	nonessential
Cthe_2390	.	0.381844	0	0	1.8432	OPTIMAL	nonessential
Cthe_2391	.	0.381844	0	0	1.8432	OPTIMAL	nonessential
Cthe_2392	.	0.381844	0	0	1.8432	OPTIMAL	nonessential
Cthe_2393	.	0.381844	0	0	1.8432	OPTIMAL	nonessential
Cthe_0040	.	0.381844	0	0	1.8432	OPTIMAL	nonessential
Cthe_0269	R_CHTNASE,R_CHTNASE1	0.381844	0	0	1.8432	OPTIMAL	nonessential
Cthe_1391	.	0.381844	0	0	1.8432	OPTIMAL	nonessential
Cthe_2562	R_G1PCTR,R_G1PTT	0.381844	0	0	1.8432	OPTIMAL	nonessential
Cthe_2561	R_CDPGDH	0.381844	0	0	1.8432	OPTIMAL	nonessential
Cthe_2560	.	0.381844	0	0	1.8432	OPTIMAL	nonessential
Cthe_2403	R_CDPMEK	0.381844	0	0	1.8432	OPTIMAL	nonessential
Cthe_1366	.	0.381844	0	0	1.8432	OPTIMAL	nonessential
Cthe_0880	.	0.381844	0	0	1.8432	OPTIMAL	nonessential
Cthe_3149	R_NBAHH	0.381844	0	0	1.8432	OPTIMAL	nonessential
Cthe_0601	R_TMPPP	0.381844	0	0	1.8432	OPTIMAL	nonessential
Cthe_0605	.	0.381844	0	0	1.8432	OPTIMAL	nonessential
Cthe_1412	.	0.381844	0	0	1.8432	OPTIMAL	nonessential
Cthe_1804	.	0.381844	0	0	1.8432	OPTIMAL	nonessential
Cthe_0412	.	0.381844	0	0	1.8432	OPTIMAL	nonessential
Cthe_0946	.	0.381844	0	0	1.8432	OPTIMAL	nonessential
Cthe_0863	.	0.381844	0	0	1.8432	OPTIMAL	nonessential
Cthe_0864	R_OORr	0.381844	0	0	1.8432	OPTIMAL	nonessential
Cthe_0865	R_OORr	0.381844	0	0	1.8432	OPTIMAL	nonessential
Cthe_0866	R_OORr	0.381844	0	0	1.8432	OPTIMAL	nonessential
Cthe_0867	R_OORr	0.381844	0	0	1.8432	OPTIMAL	nonessential
Cthe_0787	R_ILETRS	0.381844	0	0	1.8432	OPTIMAL	nonessential
Cthe_3153	R_RZ5PP	0.381844	0	0	1.8432	OPTIMAL	nonessential
Cthe_1569	.	0.381844	0	0	1.8432	OPTIMAL	nonessential
Cthe_1566	R_NIT_n1p4	0.381844	0	0	1.8432	OPTIMAL	nonessential
Cthe_1565	R_NIT_n1p4	0.381844	0	0	1.8432	OPTIMAL	nonessential
Cthe_1560	R_CYSTS	0.381844	0	0	1.8432	OPTIMAL	nonessential
Cthe_2066	R_SERAT	0.381844	0	0	1.8432	OPTIMAL	nonessential
Cthe_2065	R_CYSTRS	0.381844	0	0	1.8432	OPTIMAL	nonessential
Cthe_0202	.	0.381844	0	0	1.8432	OPTIMAL	nonessential
Cthe_2615	.	0.381844	0	0	1.8432	OPTIMAL	nonessential
Cthe_2203	R_GTPCI	0.381844	0	0	1.8432	OPTIMAL	nonessential
Cthe_2190	R_AGDC_r	0.381844	0	0	1.8432	OPTIMAL	nonessential
Cthe_2191	R_GBEZ	0.381844	0	0	1.8432	OPTIMAL	nonessential
Cthe_0577	R_TMDPK	0.381844	0	0	1.8432	OPTIMAL	nonessential
Cthe_2108	.	0.381844	0	0	1.8432	OPTIMAL	nonessential
Cthe_1816	R_UREA	0.381844	0	0	1.8432	OPTIMAL	nonessential
Cthe_2449	.	0.381844	0	0	1.8432	OPTIMAL	nonessential
Cthe_0189	R_NTP5,R_NTP4,R_NTP3e,R_NTP6,R_NTP1,R_NTP3,R_NTP2,R_NTP9,R_NTP7,R_NTP8	0.381844	0	0	1.8432	OPTIMAL	nonessential
Cthe_2444	.	0.381844	0	0	1.8432	OPTIMAL	nonessential
Cthe_2445	.	0.381844	0	0	1.8432	OPTIMAL	nonessential
Cthe_0185	.	0.381844	0	0	1.8432	OPTIMAL	nonessential
Cthe_0646	R_RNTR2,R_RNTR3,R_RNTR1	0.381844	0	0	1.8432	OPTIMAL	nonessential
Cthe_0648	R_GLUTRS	0.381844	0	0	1.8432	OPTIMAL	nonessential
Cthe_0987	R_FMNAT,R_RBFK	0.381844	0	0	1.8432	OPTIMAL	nonessential
Cthe_3008	R_SPODM	0.381844	0	0	1.8432	OPTIMAL	nonessential
Cthe_0828	R_DXPS	0.381844	0	0	1.8432	OPTIMAL	nonessential
Cthe_0825	.	0.381844	0	0	1.8432	OPTIMAL	nonessential
Cthe_0988	.	0.381844	0	0	1.8432	OPTIMAL	nonessential
Cthe_2530	R_G1SATi	0.381844	0	0	1.8432	OPTIMAL	nonessential
Cthe_2531	R_SULabc	0.381844	0	0	1.8432	OPTIMAL	nonessential
Cthe_2532	R_SULabc	0.381844	0	0	1.8432	OPTIMAL	nonessential
Cthe_2533	R_SULabc	0.381844	0	0	1.8432	OPTIMAL	nonessential
Cthe_2534	R_SULabc	0.381844	0	0	1.8432	OPTIMAL	nonessential
Cthe_2535	R_PAPSR	0.381844	0	0	1.8432	OPTIMAL	nonessential
Cthe_2536	R_SADT	0.381844	0	0	1.8432	OPTIMAL	nonessential
Cthe_2537	R_ADSK,R_SADT	0.381844	0	0	1.8432	OPTIMAL	nonessential
Cthe_2437	.	0.381844	0	0	1.8432	OPTIMAL	nonessential
Cthe_1191	.	0.381844	0	0	1.8432	OPTIMAL	nonessential
Cthe_1211	.	0.381844	0	0	1.8432	OPTIMAL	nonessential
Cthe_1352	R_UDPGDr	0.381844	0	0	1.8432	OPTIMAL	nonessential
Cthe_0731	.	0.381844	0	0	1.8432	OPTIMAL	nonessential
Cthe_1943	.	0.381844	0	0	1.8432	OPTIMAL	nonessential
Cthe_1170	.	0.381844	0	0	1.8432	OPTIMAL	nonessential
Cthe_1177	R_NAPRT	0.381844	0	0	1.8432	OPTIMAL	nonessential
Cthe_1580	.	0.381844	0	0	1.8432	OPTIMAL	nonessential
Cthe_2941	R_MEPCT	0.381844	0	0	1.8432	OPTIMAL	nonessential
Cthe_1582	.	0.381844	0	0	1.8432	OPTIMAL	nonessential
Cthe_1583	.	0.381844	0	0	1.8432	OPTIMAL	nonessential
Cthe_2519	.	0.381844	0	0	1.8432	OPTIMAL	nonessential
Cthe_2096	R_METTRS	0.381844	0	0	1.8432	OPTIMAL	nonessential
Cthe_2807	.	0.381844	0	0	1.8432	OPTIMAL	nonessential
Cthe_2801	R_CODH2,R_CODHr	0.381844	0	0	1.8432	OPTIMAL	nonessential
Cthe_2792	.	0.381844	0	0	1.8432	OPTIMAL	nonessential
Cthe_2799	.	0.381844	0	0	1.8432	OPTIMAL	nonessential
Cthe_2794	.	0.381844	0	0	1.8432	OPTIMAL	nonessential
Cthe_2795	.	0.381844	0	0	1.8432	OPTIMAL	nonessential
Cthe_2796	.	0.381844	0	0	1.8432	OPTIMAL	nonessential
Cthe_2797	.	0.381844	0	0	1.8432	OPTIMAL	nonessential
Cthe_0071	.	0.381844	0	0	1.8432	OPTIMAL	nonessential
Cthe_0070	R_ASNTRS	0.381844	0	0	1.8432	OPTIMAL	nonessential
Cthe_2872	.	0.381844	0	0	1.8432	OPTIMAL	nonessential
Cthe_2874	R_PEPCK	0.381844	0	0	1.8432	OPTIMAL	nonessential
Cthe_0505	R_PFL,R_OBTFL	0.381594	0	0	1.8432	OPTIMAL	nonessential
Cthe_0275	R_celltp,R_cellbp,R_cellpp,R_cellttp,R_cellhp	0.334114	0	0	1.6128	OPTIMAL	nonessential
Cthe_1265	R_PPM,R_PGMT	0.334462	0	0	1.6128	OPTIMAL	nonessential
Cthe_0143	R_ENO	0.146615	0	0	0.6912	OPTIMAL	nonessential
Cthe_0423	R_ACALD	0.381844	0	0	0	OPTIMAL	nonessential
Cthe_2597	R_RPI	2.94831e-14	39.4971	.	.	OPTIMAL	essential
Cthe_0576	R_RPE	2.94831e-14	39.4971	.	.	OPTIMAL	essential
Cthe_1004	R_URIDK1r	0	36.864	.	.	OPTIMAL	essential
Cthe_1869	R_OCBT	0	36.7351	.	.	OPTIMAL	essential
Cthe_0179	R_ARGSSr	0	36.7351	.	.	OPTIMAL	essential
Cthe_1041	R_UAMAGS	0	33.3531	.	.	OPTIMAL	essential
Cthe_0922	R_DAPDH	0	33.3531	.	.	OPTIMAL	essential
Cthe_2305	R_UDCPKr,R_UDCPDP	0	33.3531	.	.	OPTIMAL	essential
Cthe_0962	R_DHDPS	0	33.3531	.	.	OPTIMAL	essential
Cthe_0099	R_MTHFR3	0	33.3531	.	.	OPTIMAL	essential
Cthe_1396	R_CLPNS2_CT	0	33.3531	.	.	OPTIMAL	essential
Cthe_0112	R_UAPGR	0	33.3531	.	.	OPTIMAL	essential
Cthe_0976	R_PAPPT3	0	33.3531	.	.	OPTIMAL	essential
Cthe_0977	R_UGMDDS	0	33.3531	.	.	OPTIMAL	essential
Cthe_0978	R_UAAGDS	0	33.3531	.	.	OPTIMAL	essential
Cthe_2260	R_PPNDH	0	33.3531	.	.	OPTIMAL	essential
Cthe_2183	R_GALU	0	33.3531	.	.	OPTIMAL	essential
Cthe_1938	R_ALAALAr	0	33.3531	.	.	OPTIMAL	essential
Cthe_1937	R_GLUR	0	33.3531	.	.	OPTIMAL	essential
Cthe_2626	R_UAMAS	0	33.3531	.	.	OPTIMAL	essential
Cthe_0941	R_CDGPT_CT	0	33.3531	.	.	OPTIMAL	essential
Cthe_2442	R_GLYK	0	33.3531	.	.	OPTIMAL	essential
Cthe_0229	R_UAG4E	0	33.3531	.	.	OPTIMAL	essential
Cthe_0645	R_METS	0	33.3531	.	.	OPTIMAL	essential
Cthe_1586	R_FE3abc	0	33.3531	.	.	OPTIMAL	essential
Cthe_1587	R_FE3abc	0	33.3531	.	.	OPTIMAL	essential
Cthe_1588	R_FE3abc	0	33.3531	.	.	OPTIMAL	essential
Cthe_1241	R_NNATr,R_NMNATr	-2.56699e-14	30.72	.	.	OPTIMAL	essential
Cthe_1093	R_MTHFD	3.62487e-14	30.72	.	.	OPTIMAL	essential
Cthe_0701	R_OAAdecarb,R_MMCD,R_DDPGA,R_PPCOAC	8.58925e-15	23.04	.	.	OPTIMAL	essential
Cthe_0700	R_OAAdecarb,R_MMCD,R_DDPGA,R_PPCOAC	8.58925e-15	23.04	.	.	OPTIMAL	essential
Cthe_1315	R_DGK1,R_GK1	3.25837e-29	23.04	.	.	OPTIMAL	essential
Cthe_0672	R_P5CR,R_PRO1x_r	5.2579e-29	23.04	.	.	OPTIMAL	essential
Cthe_0816	R_NADK	1.02644e-28	23.04	.	.	OPTIMAL	essential
Cthe_0699	R_OAAdecarb,R_MMCD,R_DDPGA,R_PPCOAC	8.58925e-15	23.04	.	.	OPTIMAL	essential
Cthe_1162	R_GF6PTA	-8.26999e-29	23.04	.	.	OPTIMAL	essential
Cthe_1163	R_PGAMT	-8.26999e-29	23.04	.	.	OPTIMAL	essential
Cthe_1766	R_GLU5K	5.2579e-29	23.04	.	.	OPTIMAL	essential
Cthe_1923	R_CTPS1	3.19944e-31	23.04	.	.	OPTIMAL	essential
Cthe_0683	R_DAPDC	2.86977e-31	23.04	.	.	OPTIMAL	essential
Cthe_3093	R_ADSS	-1.37879e-12	23.04	.	.	OPTIMAL	essential
Cthe_1796	R_PPND	2.06148e-29	23.04	.	.	OPTIMAL	essential
Cthe_2211	R_IPPMIa,R_IPPMIb	3.19944e-31	23.04	.	.	OPTIMAL	essential
Cthe_2210	R_IPPMIa,R_IPPMIb	3.19944e-31	23.04	.	.	OPTIMAL	essential
Cthe_0081	R_ORNTAC,R_ACGS	-2.73768e-30	23.04	.	.	OPTIMAL	essential
Cthe_2697	R_ALAR	1.59348e-29	23.04	.	.	OPTIMAL	essential
Cthe_0712	R_CYTK1	2.0204e-30	23.04	.	.	OPTIMAL	essential
Cthe_0711	R_CHORM	-1.11894e-29	23.04	.	.	OPTIMAL	essential
Cthe_2629	R_G1PACT,R_UAGDP	-8.26999e-29	23.04	.	.	OPTIMAL	essential
Cthe_0262	R_G5SD	5.2579e-29	23.04	.	.	OPTIMAL	essential
Cthe_1246	R_AICART,R_IMPC	-1.59469e-30	23.04	.	.	OPTIMAL	essential
Cthe_0949	R_CBPS	-9.94861e-28	23.04	.	.	OPTIMAL	essential
Cthe_2209	R_IPMD	3.19944e-31	23.04	.	.	OPTIMAL	essential
Cthe_2924	R_ADK1,R_ADKd	1.9623e-12	18.432	.	.	OPTIMAL	essential
Cthe_1022	R_G3PD1	0	18.052	.	.	OPTIMAL	essential
Cthe_1381	R_THRS	0	15.36	.	.	OPTIMAL	essential
Cthe_0951	R_OMPDC	-6.04754e-14	11.52	.	.	OPTIMAL	essential
Cthe_0952	R_DHORTS	-6.04754e-14	11.52	.	.	OPTIMAL	essential
Cthe_0953	R_ASPCT	-6.04754e-14	11.52	.	.	OPTIMAL	essential
Cthe_0961	R_ASAD	0	11.52	.	.	OPTIMAL	essential
Cthe_1058	R_GHMT2r	5.24978e-31	11.52	.	.	OPTIMAL	essential
Cthe_2630	R_PRPPS	1.91068e-29	11.52	.	.	OPTIMAL	essential
Cthe_1375	R_ASPKi	0	11.52	.	.	OPTIMAL	essential
Cthe_0948	R_DHORD10	-6.04754e-14	11.52	.	.	OPTIMAL	essential
Cthe_0947	R_DHORD10	-6.04754e-14	11.52	.	.	OPTIMAL	essential
Cthe_0178	R_ARGSL	-7.97101e-30	11.52	.	.	OPTIMAL	essential
Cthe_0849	R_DHQD	1.61267e-30	5.76	.	.	OPTIMAL	essential
Cthe_0786	R_DHQS	1.61267e-30	5.76	.	.	OPTIMAL	essential
Cthe_0732	R_CHORS	1.61267e-30	5.76	.	.	OPTIMAL	essential
Cthe_0854	R_SHK3D	1.61267e-30	5.76	.	.	OPTIMAL	essential
Cthe_0741	R_ADSL1r,R_ADSL2r	4.93673e-12	0	.	.	OPTIMAL	essential
Cthe_1250	R_AIRCr	4.93673e-12	0	.	.	OPTIMAL	essential
Cthe_1425	R_PPA	0	0	.	.	OPTIMAL	essential
Cthe_1227	R_TMDS	0	0	.	.	OPTIMAL	essential
Cthe_1226	R_DHFR	0	0	.	.	OPTIMAL	essential
Cthe_2446	R_cellottx,R_cellotettx,R_GLCt5,R_celloptx,R_cellobtx,R_cellohtx	0	0	.	.	OPTIMAL	essential
Cthe_2938	R_HEX1	0	0	.	.	OPTIMAL	essential
Cthe_2713	R_DHAD1,R_DHAD2	-1.43504e-14	0	.	.	OPTIMAL	essential
Cthe_2884	R_IGPDH	0	0	.	.	OPTIMAL	essential
Cthe_1866	R_ACOTA	6.17638e-14	0	.	.	OPTIMAL	essential
Cthe_0217	R_PGI	0	0	.	.	OPTIMAL	essential
Cthe_2885	R_PRASCS	4.93673e-12	0	.	.	OPTIMAL	essential
Cthe_2886	R_IG3PS	0	0	.	.	OPTIMAL	essential
Cthe_2887	R_PRMICIi	0	0	.	.	OPTIMAL	essential
Cthe_2881	R_ATPPRT	0	0	.	.	OPTIMAL	essential
Cthe_2889	R_PRATPP,R_PRAMPC	0	0	.	.	OPTIMAL	essential
Cthe_2880	R_ATPPRT	0	0	.	.	OPTIMAL	essential
Cthe_2882	R_HISTD	0	0	.	.	OPTIMAL	essential
Cthe_0713	R_AGPATr_CT	7.72313e-16	0	.	.	OPTIMAL	essential
Cthe_0716	R_NDPK8,R_NDPK7,R_NDPK5,R_NDPK4,R_NDPK3,R_NDPK2,R_NDPK1	0	0	.	.	OPTIMAL	essential
Cthe_0393	R_cellottx,R_cellotettx,R_GLCt5,R_celloptx,R_cellobtx,R_cellohtx	0	0	.	.	OPTIMAL	essential
Cthe_3166	R_GLGC	0	0	.	.	UNDEFINED	essential
Cthe_3167	R_GLGC	0	0	.	.	UNDEFINED	essential
Cthe_1945	R_TRDR	0	0	.	.	OPTIMAL	essential
Cthe_3027	R_MCITS,R_CS	7.19864e-31	0	.	.	OPTIMAL	essential
Cthe_1232	R_FACOAL161,R_FACOAL160,R_FACOAL130,R_FACOAL150_ISO_,R_FACOAL180_ISO_,R_FACOAL181,R_FACOAL180,R_FACOAL141,R_FACOAL140_ISO_,R_FACOAL170_ISO_,R_FACOAL100,R_FACOAL150_anteiso_,R_FACOAL171_ISO_,R_FACOAL160_ISO_,R_FACOAL170_anteiso_,R_FACOAL140,R_FACOAL161_ISO	7.72313e-16	0	.	.	OPTIMAL	essential
Cthe_0938	R_KAS17,R_KAS10,R_KAS11,R_KAS12,R_KAS13,R_KAS141,R_KAS130iso,R_KAS6,R_KAS7,R_KAS4,R_KAS180iso,R_KAS2,R_KAS3,R_KAS5,R_KAS1,R_KAS100iso,R_KAS8,R_KAS9	7.72313e-16	0	.	.	OPTIMAL	essential
Cthe_0932	R_KAS17,R_KAS10,R_KAS11,R_KAS12,R_KAS13,R_KAS141,R_KAS130iso,R_KAS6,R_KAS7,R_KAS4,R_KAS180iso,R_KAS2,R_KAS3,R_KAS5,R_KAS1,R_KAS100iso,R_KAS8,R_KAS9	7.72313e-16	0	.	.	OPTIMAL	essential
Cthe_0933	R_KAS17,R_KAS10,R_KAS11,R_KAS12,R_KAS13,R_KAS141,R_KAS130iso,R_KAS6,R_KAS7,R_KAS4,R_KAS180iso,R_KAS2,R_KAS3,R_KAS5,R_KAS1,R_KAS100iso,R_KAS8,R_KAS9	7.72313e-16	0	.	.	OPTIMAL	essential
Cthe_0936	R_KAS17,R_KAS10,R_KAS11,R_KAS12,R_KAS13,R_KAS141,R_KAS130iso,R_KAS6,R_KAS7,R_KAS4,R_KAS180iso,R_KAS2,R_KAS3,R_KAS5,R_KAS1,R_KAS100iso,R_KAS8,R_KAS9	7.72313e-16	0	.	.	OPTIMAL	essential
Cthe_0937	R_KAS17,R_KAS10,R_KAS11,R_KAS12,R_KAS13,R_KAS141,R_KAS130iso,R_KAS6,R_KAS7,R_KAS4,R_KAS180iso,R_KAS2,R_KAS3,R_KAS5,R_KAS1,R_KAS100iso,R_KAS8,R_KAS9	7.72313e-16	0	.	.	OPTIMAL	essential
Cthe_0934	R_KAS17,R_KAS10,R_KAS11,R_KAS12,R_KAS13,R_KAS141,R_KAS130iso,R_KAS6,R_KAS7,R_KAS4,R_KAS180iso,R_KAS2,R_KAS3,R_KAS5,R_KAS1,R_KAS100iso,R_KAS8,R_KAS9	7.72313e-16	0	.	.	OPTIMAL	essential
Cthe_0935	R_KAS17,R_KAS10,R_KAS11,R_KAS12,R_KAS13,R_KAS141,R_KAS130iso,R_KAS6,R_KAS7,R_KAS4,R_KAS180iso,R_KAS2,R_KAS3,R_KAS5,R_KAS1,R_MCOATA,R_KAS100iso,R_KAS8,R_KAS9	7.72313e-16	0	.	.	OPTIMAL	essential
Cthe_0295	R_PSERT,R_OHPBAT	0	0	.	.	OPTIMAL	essential
Cthe_0053	R_RNDR4,R_RNDR2,R_RNDR3,R_RNDR1	0	0	.	.	OPTIMAL	essential
Cthe_0681	R_IMPD	1.98602e-15	0	.	.	OPTIMAL	essential
Cthe_3090	R_FUM	-4.16628e-12	0	.	.	OPTIMAL	essential
Cthe_3158	R_ACONT	7.19864e-31	0	.	.	OPTIMAL	essential
Cthe_0875	R_ANS	-1.2586e-30	0	.	.	OPTIMAL	essential
Cthe_0874	R_ANS	-1.2586e-30	0	.	.	OPTIMAL	essential
Cthe_0873	R_ANPRT	-1.2586e-30	0	.	.	OPTIMAL	essential
Cthe_0872	R_IGPS	-1.2586e-30	0	.	.	OPTIMAL	essential
Cthe_1411	R_TRPS3,R_TRPS2,R_TRPS1	-1.2586e-30	0	.	.	OPTIMAL	essential
Cthe_0724	R_HISTP	0	0	.	.	OPTIMAL	essential
Cthe_0554	R_PRFGS	4.93673e-12	0	.	.	OPTIMAL	essential
Cthe_0349	R_FBA	0	0	.	.	OPTIMAL	essential
Cthe_3035	R_PGCD	0	0	.	.	OPTIMAL	essential
Cthe_1845	R_HSST	1.13095e-29	0	.	.	OPTIMAL	essential
Cthe_0285	R_ICDHyr	7.19864e-31	0	.	.	OPTIMAL	essential
Cthe_1247	R_GARFTi	4.93673e-12	0	.	.	OPTIMAL	essential
Cthe_1245	R_PRAGSr	4.93673e-12	0	.	.	OPTIMAL	essential
Cthe_1249	R_GLUPRT	4.93673e-12	0	.	.	OPTIMAL	essential
Cthe_1248	R_PRAIS	4.93673e-12	0	.	.	OPTIMAL	essential
Cthe_3091	R_FUM	-4.16628e-12	0	.	.	OPTIMAL	essential
Cthe_2107	R_DTMPK,R_URIDK2r	0	0	.	.	OPTIMAL	essential
Cthe_0137	R_GAPD	0	0	.	.	OPTIMAL	essential
Cthe_0138	R_PGK	0	0	.	.	OPTIMAL	essential
Cthe_0139	R_TPI	0	0	.	.	OPTIMAL	essential
Cthe_0357	R_GLCP	0	0	.	.	UNDEFINED	essential
Cthe_0871	R_PRAI	-1.2586e-30	0	.	.	OPTIMAL	essential
Cthe_1864	R_ACGK	6.17638e-14	0	.	.	OPTIMAL	essential
Cthe_0856	R_LEUTAi,R_VALTA,R_ILETA	0	0	.	.	OPTIMAL	essential
Cthe_1863	R_AGPR	6.17638e-14	0	.	.	OPTIMAL	essential
Cthe_2518	R_KARA1,R_KARA2	-1.43504e-14	0	.	.	OPTIMAL	essential
Cthe_2517	R_ACHBS,R_ACLS	-1.43504e-14	0	.	.	OPTIMAL	essential

## Sheet: rxndels.7.6.2009.fix
model from ../../cth.model.txt
exchanges from ../../cth.exchanges.txt						Vitamins & Cofactors - Porphyrin Metabolism	0	0	6
ca2[e]						Vitamins & Cofactors - Riboflavin Metabolism	0	0	11
cellulose[e]						Citric Acid Cycle	0.571429	4	7
biomass[c]						Pyrimidine Metabolism	0.3125	10	32
no2[e]						Transport, Extracellular	0.0923077	6	65
fru[e]						Cellulosome	0	0	1
pnto-r[e]						Aminosugar Metabolism	0.363636	4	11
h2o[e]						Cysteine Metabolism	0	0	7
for[e]						Glycogen Metabolism	0.666667	2	3
lac-l[e]						Pyruvate Metabolism	0.125	2	16
cellmass[c]						Purine Metabolism	0.405405	15	37
nh4[e]						Fatty Acid Metabolism	0.605263	23	38
ac[e]						Miscellaneous	0.136364	3	22
pi[e]						Porphyrin Metabolism	0	0	4
h2s[e]						Urea Cycle/Amino Group Metabolism	0.375	6	16
cellobiose[e]						Tyrosine, Tryptophan, and Phenylalanine Metabolism	0.533333	16	30
succ[e]						Threonine and Lysine Metabolism	0.625	5	8
so4[e]						Nucleobase Metabolism	0.642857	9	14
gcald[e]						Histidine Metabolism	0.818182	9	11
k[e]						Nucleotide Sugar Metabolism	0.166667	1	6
h2[e]						Vitamins & Cofactors - Pantothenate and CoA Biosynthesis	0	0	7
co2[e]						Glycolysis/Gluconeogenesis	0.526316	10	19
nmn[e]						Arginine and Proline Metabolism	0.333333	2	6
h[e]						Cellulose Metabolism	0	0	21
fe3[e]						Cell Envelope Biosynthesis	0.878049	36	41
etoh[e]						Glycine, Serine, and Threonine Metabolism	0.636364	7	11
mg2[e]						Sterol Metabolism	0	0	15
pyr[e]						Vitamins & Cofactors - NAD Metabolism	0.1	1	10
xyl-d[e]						Alanine and Aspartate Metabolism	0.363636	4	11
rib-d[e]						Vitamins & Cofactors - B6 Metabolism	0	0	2
glyc[e]						Methionine Metabolism	0.277778	5	18
mal-l[e]						Vitamins & Cofactors - Thiamine Metabolism	0	0	2
cit[e]						Biomass	1	2	2
fum[e]						Pentose Phosphate Pathway	0.444444	4	9
akg[e]						Sugar Metabolism	0	0	7
ala-l[e]						Folate Metabolism	0.25	4	16
arg-l[e]						Vitamins & Cofactors - Biotin Metabolism	0	0	7
asn-l[e]						Glutamate Metabolism	0.166667	1	6
asp-l[e]						Valine, Leucine, and Isoleucine Metabolism	0.772727	17	22
cys-l[e]
glu-l[e]						208 essential
gln-l[e]						369 nonessential
gly[e]
his-l[e]
ile-l[e]
leu-l[e]
lys-l[e]
met-l[e]
phe-l[e]
pro-l[e]
ser-l[e]
thr-l[e]
trp-l[e]
tyr-l[e]
val-l[e]
gpr from ../../cth.gpr.txt
wild type optimum biomass 0.3818444038
Reaction	Associated Genes	Optimum	EtOH LB	EtOH UB	Status	Essentiality
R_FDXHASE	Cthe_3003	0.264755	25.2492	26.6316	OPTIMAL	nonessential
R_H2td	.	0.298088	0	21.9245	OPTIMAL	nonessential
R_PTAr	Cthe_1029	0.26872	11.8121	15.4985	OPTIMAL	nonessential
R_ACt2r	.	0.26872	11.8121	15.4985	OPTIMAL	nonessential
R_ACKr	Cthe_1028	0.26872	11.8121	15.4985	OPTIMAL	nonessential
R_NFO_Na	Cthe_2430_and_Cthe_2431_and_Cthe_2432_and_Cthe_2433_and_Cthe_2434_and_Cthe_2435	0.376328	0	3.5576	OPTIMAL	nonessential
R_Nat_4	.	0.376328	0	3.5576	OPTIMAL	nonessential
R_GLUDy	Cthe_0374	0.371541	0	1.8432	OPTIMAL	nonessential
R_SUCOAS	.	0.38091	0	1.8432	OPTIMAL	nonessential
R07181	.	0.359172	0	1.8432	OPTIMAL	nonessential
R_ORNTAC	Cthe_0081	0.381565	0	1.8432	OPTIMAL	nonessential
R_BTS3r	Cthe_0020_or_Cthe_1839	0.381751	0	1.8432	OPTIMAL	nonessential
R_BTSr	Cthe_0020_or_Cthe_1839	0.381751	0	1.8432	OPTIMAL	nonessential
R_BTS2	Cthe_0020_or_Cthe_1839	0.381751	0	1.8432	OPTIMAL	nonessential
R_SHSL4r	Cthe_1559_or_Cthe_2799	0.38111	0	1.8432	OPTIMAL	nonessential
R_ASNS2	Cthe_0069	0.3815	0	1.8432	OPTIMAL	nonessential
R_TALA	.	0.374885	0	1.8432	OPTIMAL	nonessential
R_TKT1	(Cthe_2443_or_Cthe_2704)_and_(Cthe_2444_or_Cthe_2705)	0.374885	0	1.8432	OPTIMAL	nonessential
R_ALATA_L	.	0.380348	0	1.8432	OPTIMAL	nonessential
R_ME1	Cthe_0344_or_(Cthe_0699_and_Cthe_0700_and_Cthe_0701)	0.381844	0	1.8432	OPTIMAL	nonessential
R_ALDD2x	Cthe_2238	0.381844	0	1.8432	OPTIMAL	nonessential
R_MME	Cthe_2225	0.381844	0	1.8432	OPTIMAL	nonessential
R_PDX5PS	.	0.381844	0	1.8432	OPTIMAL	nonessential
R_PANTS	Cthe_0901	0.381844	0	1.8432	OPTIMAL	nonessential
R_LYSTRS	Cthe_2815	0.381844	0	1.8432	OPTIMAL	nonessential
R_GLYCK	Cthe_1592	0.381844	0	1.8432	OPTIMAL	nonessential
R_ADCL	.	0.381844	0	1.8432	OPTIMAL	nonessential
R_RZ5PP	Cthe_3153	0.381844	0	1.8432	OPTIMAL	nonessential
R_FACOAL150_ISO_	Cthe_1232	0.381844	0	1.8432	OPTIMAL	nonessential
R_SPMS	Cthe_0694	0.381844	0	1.8432	OPTIMAL	nonessential
R_PTHPS	Cthe_3106	0.381844	0	1.8432	OPTIMAL	nonessential
R_SERt2r	.	0.381844	0	1.8432	OPTIMAL	nonessential
R_TRPt2r	.	0.381844	0	1.8432	OPTIMAL	nonessential
R_HPPK	Cthe_2583	0.381844	0	1.8432	OPTIMAL	nonessential
R_G1PCTR	Cthe_2562	0.381844	0	1.8432	OPTIMAL	nonessential
R_SERTRS	Cthe_2381	0.381844	0	1.8432	OPTIMAL	nonessential
R_NNATr	Cthe_1241	0.381844	0	1.8432	OPTIMAL	nonessential
R_bglu6	Cthe_0212_or_Cthe_1256	0.381844	0	1.8432	OPTIMAL	nonessential
R_ACS2	Cthe_0551	0.381844	0	1.8432	OPTIMAL	nonessential
R_DGK1	Cthe_1315	0.381844	0	1.8432	OPTIMAL	nonessential
R_CHTBNASE	.	0.381844	0	1.8432	OPTIMAL	nonessential
R_SPODM	Cthe_3008	0.381844	0	1.8432	OPTIMAL	nonessential
R_ARBabc	(Cthe_1579_and_Cthe_1580_and_Cthe_1581)_or_(Cthe_0391_and_Cthe_0392_and_Cthe_0393)	0.381844	0	1.8432	OPTIMAL	nonessential
R_DHNPA	Cthe_2582	0.381844	0	1.8432	OPTIMAL	nonessential
R_CYSt2r	.	0.381844	0	1.8432	OPTIMAL	nonessential
R_PAPSR	Cthe_2535	0.381844	0	1.8432	OPTIMAL	nonessential
R_FACOAL171_anteiso_	Cthe_1232	0.381844	0	1.8432	OPTIMAL	nonessential
R_SBTD_Dr	Cthe_0388	0.381844	0	1.8432	OPTIMAL	nonessential
R_ACODA	Cthe_2073	0.381844	0	1.8432	OPTIMAL	nonessential
R_cellpp	Cthe_0275	0.381844	0	1.8432	OPTIMAL	nonessential
R_GUAD	Cthe_2515	0.381844	0	1.8432	OPTIMAL	nonessential
R_PYRt2r	.	0.381844	0	1.8432	OPTIMAL	nonessential
R_LYSt2r	.	0.381844	0	1.8432	OPTIMAL	nonessential
R_cellulase3	(Cthe_0269_or_Cthe_0536_or_Cthe_2807_or_Cthe_0825_or_Cthe_0543_or_Cthe_2872_or_Cthe_1472_or_Cthe_0040_or_Cthe_2089)_and_(Cthe_0412_or_Cthe_0071_or_Cthe_1235_or_Cthe_2089)	0.381844	0	1.8432	OPTIMAL	nonessential
R_cellulase2	(Cthe_0269_or_Cthe_0536_or_Cthe_2807_or_Cthe_0825_or_Cthe_0543_or_Cthe_2872_or_Cthe_1472_or_Cthe_0040_or_Cthe_2089)_and_(Cthe_0412_or_Cthe_0071_or_Cthe_1235_or_Cthe_2089)	0.381844	0	1.8432	OPTIMAL	nonessential
R_cellulase5	(Cthe_0269_or_Cthe_0536_or_Cthe_2807_or_Cthe_0825_or_Cthe_0543_or_Cthe_2872_or_Cthe_1472_or_Cthe_0040_or_Cthe_2089)_and_(Cthe_0412_or_Cthe_0071_or_Cthe_1235_or_Cthe_2089)	0.381844	0	1.8432	OPTIMAL	nonessential
R_cellulase4	(Cthe_0269_or_Cthe_0536_or_Cthe_2807_or_Cthe_0825_or_Cthe_0543_or_Cthe_2872_or_Cthe_1472_or_Cthe_0040_or_Cthe_2089)_and_(Cthe_0412_or_Cthe_0071_or_Cthe_1235_or_Cthe_2089)	0.381844	0	1.8432	OPTIMAL	nonessential
R_cellulase6	(Cthe_0269_or_Cthe_0536_or_Cthe_2807_or_Cthe_0825_or_Cthe_0543_or_Cthe_2872_or_Cthe_1472_or_Cthe_0040_or_Cthe_2089)_and_(Cthe_0412_or_Cthe_0071_or_Cthe_1235_or_Cthe_2089)	0.381844	0	1.8432	OPTIMAL	nonessential
R_TEICH45	.	0.381844	0	1.8432	OPTIMAL	nonessential
R_GLUt2r	.	0.381844	0	1.8432	OPTIMAL	nonessential
R_ASP1DC	Cthe_0900	0.381844	0	1.8432	OPTIMAL	nonessential
R_GALabc	(Cthe_1579_and_Cthe_1580_and_Cthe_1581)_or_(Cthe_0391_and_Cthe_0392_and_Cthe_0393)	0.381844	0	1.8432	OPTIMAL	nonessential
R_UDPG4E	Cthe_0186	0.381844	0	1.8432	OPTIMAL	nonessential
R_FMETTRS	Cthe_0568	0.381844	0	1.8432	OPTIMAL	nonessential
R_GLUTRS	Cthe_0648	0.381844	0	1.8432	OPTIMAL	nonessential
R_GLUTRR	Cthe_2525	0.381844	0	1.8432	OPTIMAL	nonessential
R_Cut1	Cthe_1848	0.381844	0	1.8432	OPTIMAL	nonessential
R_cellottx	Cthe_2446_and_Cthe_0393	0.381844	0	1.8432	OPTIMAL	nonessential
R_THRTRS	Cthe_1228	0.381844	0	1.8432	OPTIMAL	nonessential
R_MALt2r	.	0.381844	0	1.8432	OPTIMAL	nonessential
R_FACOAL150_anteiso_	Cthe_1232	0.381844	0	1.8432	OPTIMAL	nonessential
R_DPCOAK	Cthe_0885	0.381844	0	1.8432	OPTIMAL	nonessential
R_GCALDt	.	0.381844	0	1.8432	OPTIMAL	nonessential
R_FRUK	.	0.381844	0	1.8432	OPTIMAL	nonessential
R_UDCPKr	Cthe_2305	0.381844	0	1.8432	OPTIMAL	nonessential
R_PNTK	Cthe_2588	0.381844	0	1.8432	OPTIMAL	nonessential
R_PACCOAL	Cthe_0615_or_Cthe_2792	0.381844	0	1.8432	OPTIMAL	nonessential
R_cellohtx	Cthe_2446_and_Cthe_0393	0.381844	0	1.8432	OPTIMAL	nonessential
R_NO3t7	.	0.381844	0	1.8432	OPTIMAL	nonessential
R_PROTRS	Cthe_2947	0.381844	0	1.8432	OPTIMAL	nonessential
R_PHEt2r	.	0.381844	0	1.8432	OPTIMAL	nonessential
R_GRTT	.	0.381844	0	1.8432	OPTIMAL	nonessential
R_DDPGA	Cthe_0699_and_Cthe_0700_and_Cthe_0701	0.381844	0	1.8432	OPTIMAL	nonessential
R_NDPK8	Cthe_0716	0.381844	0	1.8432	OPTIMAL	nonessential
R_NDPK7	Cthe_0716	0.381844	0	1.8432	OPTIMAL	nonessential
R_NDPK5	Cthe_0716	0.381844	0	1.8432	OPTIMAL	nonessential
R_DUTPDP	Cthe_2085	0.381844	0	1.8432	OPTIMAL	nonessential
R_FORt3	.	0.381844	0	1.8432	OPTIMAL	nonessential
R_cellhp	Cthe_0275	0.381844	0	1.8432	OPTIMAL	nonessential
R_LACZ	.	0.381844	0	1.8432	OPTIMAL	nonessential
R_DAPabc	.	0.381844	0	1.8432	OPTIMAL	nonessential
R_CYTD	Cthe_1582_or_Cthe_1068	0.381844	0	1.8432	OPTIMAL	nonessential
R_DCTPD2	Cthe_1477	0.381844	0	1.8432	OPTIMAL	nonessential
R_AMAOTr	Cthe_0025	0.381844	0	1.8432	OPTIMAL	nonessential
R_RNTR2	Cthe_0646	0.381844	0	1.8432	OPTIMAL	nonessential
R_RNTR3	Cthe_0646	0.381844	0	1.8432	OPTIMAL	nonessential
R_RNTR1	Cthe_0646	0.381844	0	1.8432	OPTIMAL	nonessential
R_CYTDK1	Cthe_0332	0.381844	0	1.8432	OPTIMAL	nonessential
R_CYTDK2	Cthe_0332	0.381844	0	1.8432	OPTIMAL	nonessential
R_IPDDI	.	0.381844	0	1.8432	OPTIMAL	nonessential
R_ACBIPGT	Cthe_3151	0.381844	0	1.8432	OPTIMAL	nonessential
R_GBEZ	Cthe_2191	0.381844	0	1.8432	OPTIMAL	nonessential
R_OORr	Cthe_0864_and_Cthe_0865_and_Cthe_0866_and_Cthe_0867	0.381844	0	1.8432	OPTIMAL	nonessential
R_GGTT	.	0.381844	0	1.8432	OPTIMAL	nonessential
R_FOLD3	Cthe_2581	0.381844	0	1.8432	OPTIMAL	nonessential
R_PTA2	Cthe_1029	0.381844	0	1.8432	OPTIMAL	nonessential
R_FDH	.	0.381844	0	1.8432	OPTIMAL	nonessential
R_ASPO5	Cthe_2355	0.381844	0	1.8432	OPTIMAL	nonessential
R_ILETRS	Cthe_0787	0.381844	0	1.8432	OPTIMAL	nonessential
R_bglu6_ext	Cthe_0212_or_Cthe_1256	0.381844	0	1.8432	OPTIMAL	nonessential
R_ARGDC	Cthe_2108_or_Cthe_1918	0.381844	0	1.8432	OPTIMAL	nonessential
R_HMBS	Cthe_2527	0.381844	0	1.8432	OPTIMAL	nonessential
R_FMNAT	Cthe_0987	0.381844	0	1.8432	OPTIMAL	nonessential
R_TRPS3	Cthe_1411_and_(Cthe_1211_or_Cthe_1412)	0.381844	0	1.8432	OPTIMAL	nonessential
R_TRPS2	Cthe_1411_and_(Cthe_1211_or_Cthe_1412)	0.381844	0	1.8432	OPTIMAL	nonessential
R_TRPS1	Cthe_1411_and_(Cthe_1211_or_Cthe_1412)	0.381844	0	1.8432	OPTIMAL	nonessential
R_FTHFCL	Cthe_1295	0.381844	0	1.8432	OPTIMAL	nonessential
R_HISDC	Cthe_3028	0.381844	0	1.8432	OPTIMAL	nonessential
R_KAS4	Cthe_0932_and_Cthe_0933_and_Cthe_0934_and_Cthe_0935_and_Cthe_0936_and_Cthe_0937_and_Cthe_0938	0.381844	0	1.8432	OPTIMAL	nonessential
R_KAS5	Cthe_0932_and_Cthe_0933_and_Cthe_0934_and_Cthe_0935_and_Cthe_0936_and_Cthe_0937_and_Cthe_0938	0.381844	0	1.8432	OPTIMAL	nonessential
R_KAS3	Cthe_0932_and_Cthe_0933_and_Cthe_0934_and_Cthe_0935_and_Cthe_0936_and_Cthe_0937_and_Cthe_0938	0.381844	0	1.8432	OPTIMAL	nonessential
R_KAS9	Cthe_0932_and_Cthe_0933_and_Cthe_0934_and_Cthe_0935_and_Cthe_0936_and_Cthe_0937_and_Cthe_0938	0.381844	0	1.8432	OPTIMAL	nonessential
R_AHSERL	Cthe_1569_or_Cthe_1842	0.381844	0	1.8432	OPTIMAL	nonessential
R_MCITS	Cthe_3027	0.381844	0	1.8432	OPTIMAL	nonessential
R_THRt2r	.	0.381844	0	1.8432	OPTIMAL	nonessential
R_ASPTRS	Cthe_1543_or_Cthe_1331	0.381844	0	1.8432	OPTIMAL	nonessential
R_MAN6PI	Cthe_3116	0.381844	0	1.8432	OPTIMAL	nonessential
R_PPNCL3	Cthe_1313	0.381844	0	1.8432	OPTIMAL	nonessential
R_LDH_L	Cthe_1053_or_Cthe_0345	0.381844	0	1.8432	OPTIMAL	nonessential
R_FACOAL171_ISO_	Cthe_1232	0.381844	0	1.8432	OPTIMAL	nonessential
R_TRPTRS	Cthe_0686	0.381844	0	1.8432	OPTIMAL	nonessential
R_APRAUR	Cthe_0104	0.381844	0	1.8432	OPTIMAL	nonessential
R_FRTT	.	0.381844	0	1.8432	OPTIMAL	nonessential
R_PPTT	.	0.381844	0	1.8432	OPTIMAL	nonessential
R_EHGLAT	Cthe_0755_or_Cthe_0363	0.381844	0	1.8432	OPTIMAL	nonessential
R_ASPt2r	.	0.381844	0	1.8432	OPTIMAL	nonessential
R_NADS1	Cthe_0325	0.381844	0	1.8432	OPTIMAL	nonessential
R_AGMT	Cthe_0695	0.381844	0	1.8432	OPTIMAL	nonessential
R_DB4PS	.	0.381844	0	1.8432	OPTIMAL	nonessential
R_P5CR	Cthe_0672	0.381844	0	1.8432	OPTIMAL	nonessential
R_ADOCBIK	Cthe_3151	0.381844	0	1.8432	OPTIMAL	nonessential
R_ADPRDP	Cthe_0674	0.381844	0	1.8432	OPTIMAL	nonessential
R_TMDPP	Cthe_0678	0.381844	0	1.8432	OPTIMAL	nonessential
R_HEX7	Cthe_0389	0.381844	0	1.8432	OPTIMAL	nonessential
R_TMDPK	Cthe_0577	0.381844	0	1.8432	OPTIMAL	nonessential
R_PUNP5	Cthe_1201_or_Cthe_1575	0.381844	0	1.8432	OPTIMAL	nonessential
R_PUNP4	Cthe_1201_or_Cthe_1575_or_Cthe_0678	0.381844	0	1.8432	OPTIMAL	nonessential
R_PUNP7	Cthe_1201_or_Cthe_1575	0.381844	0	1.8432	OPTIMAL	nonessential
R_PUNP6	Cthe_1201_or_Cthe_1575_or_Cthe_0678	0.381844	0	1.8432	OPTIMAL	nonessential
R_PUNP1	Cthe_1201_or_Cthe_1575	0.381844	0	1.8432	OPTIMAL	nonessential
R_PUNP3	Cthe_1201_or_Cthe_1575	0.381844	0	1.8432	OPTIMAL	nonessential
R_NNDMBRT	Cthe_1297	0.381844	0	1.8432	OPTIMAL	nonessential
R_ATPS2_i	(Cthe_2606_and_Cthe_2608_and_Cthe_2607_and_Cthe_2605_and_Cthe_2609)_and_(Cthe_2602_and_Cthe_2604_and_Cthe_2603)	0.381844	0	1.8432	OPTIMAL	nonessential
R_L_DASH_LACt4r	.	0.381844	0	1.8432	OPTIMAL	nonessential
R_PACCOAL2	Cthe_0615_or_Cthe_2792	0.381844	0	1.8432	OPTIMAL	nonessential
R_PACCOAL3	Cthe_0615_or_Cthe_2792	0.381844	0	1.8432	OPTIMAL	nonessential
R_UREAabc	.	0.381844	0	1.8432	OPTIMAL	nonessential
R_AMAA	Cthe_0185_or_Cthe_0605_or_Cthe_1804_or_Cthe_1953_or_Cthe_2498	0.381844	0	1.8432	OPTIMAL	nonessential
R_CDPMEK	Cthe_2403	0.381844	0	1.8432	OPTIMAL	nonessential
R_CODHr	Cthe_2801	0.381844	0	1.8432	OPTIMAL	nonessential
R_SPTi	.	0.381844	0	1.8432	OPTIMAL	nonessential
R_GLCt5	Cthe_2446_and_Cthe_0393	0.381844	0	1.8432	OPTIMAL	nonessential
R_CYSTGL	Cthe_1559_or_Cthe_2799	0.381844	0	1.8432	OPTIMAL	nonessential
R07395	.	0.381844	0	1.8432	OPTIMAL	nonessential
R_RNDR2	Cthe_0053	0.381844	0	1.8432	OPTIMAL	nonessential
R_MDH	Cthe_1053_or_Cthe_0345	0.381844	0	1.8432	OPTIMAL	nonessential
R_PABB	Cthe_0874_or_Cthe_0875	0.381844	0	1.8432	OPTIMAL	nonessential
R_UPPRT	Cthe_2598_or_Cthe_0954	0.381844	0	1.8432	OPTIMAL	nonessential
R_AMID4	Cthe_1032	0.381844	0	1.8432	OPTIMAL	nonessential
R_UAG2EMA	Cthe_2640_or_Cthe_2601	0.381844	0	1.8432	OPTIMAL	nonessential
R_RBFSb	Cthe_0105_and_Cthe_0107	0.381844	0	1.8432	OPTIMAL	nonessential
R_RBFSa	Cthe_0105_and_Cthe_0107	0.381844	0	1.8432	OPTIMAL	nonessential
R_IOR	Cthe_0614	0.381844	0	1.8432	OPTIMAL	nonessential
R_GLYAT	Cthe_0022	0.381844	0	1.8432	OPTIMAL	nonessential
R_CODH2	Cthe_2801	0.381844	0	1.8432	OPTIMAL	nonessential
R_PPS	Cthe_1253	0.381844	0	1.8432	OPTIMAL	nonessential
R_PTPATi	Cthe_1276	0.381844	0	1.8432	OPTIMAL	nonessential
R_PPCDC	Cthe_1313	0.381844	0	1.8432	OPTIMAL	nonessential
R_PPM	Cthe_1265	0.381844	0	1.8432	OPTIMAL	nonessential
R_IOR3	Cthe_0614	0.381844	0	1.8432	OPTIMAL	nonessential
R_NTP3e	Cthe_0189	0.381844	0	1.8432	OPTIMAL	nonessential
R_ALATRS	Cthe_3200	0.381844	0	1.8432	OPTIMAL	nonessential
R_ADSK	Cthe_2537	0.381844	0	1.8432	OPTIMAL	nonessential
R_bglu1	Cthe_0212_or_Cthe_1256	0.381844	0	1.8432	OPTIMAL	nonessential
R_bglu2	Cthe_0212_or_Cthe_1256	0.381844	0	1.8432	OPTIMAL	nonessential
R_bglu3	Cthe_0212_or_Cthe_1256	0.381844	0	1.8432	OPTIMAL	nonessential
R_bglu4	Cthe_0212_or_Cthe_1256	0.381844	0	1.8432	OPTIMAL	nonessential
R_bglu5	Cthe_0212_or_Cthe_1256	0.381844	0	1.8432	OPTIMAL	nonessential
R_ASNTRS	Cthe_0070	0.381844	0	1.8432	OPTIMAL	nonessential
R_BACCL	Cthe_2585	0.381844	0	1.8432	OPTIMAL	nonessential
R_NTP5	Cthe_0189	0.381844	0	1.8432	OPTIMAL	nonessential
R_NTP4	Cthe_0189	0.381844	0	1.8432	OPTIMAL	nonessential
R_NTP7	Cthe_0189	0.381844	0	1.8432	OPTIMAL	nonessential
R_NTP6	Cthe_0189	0.381844	0	1.8432	OPTIMAL	nonessential
R_NTP1	Cthe_0189	0.381844	0	1.8432	OPTIMAL	nonessential
R_NTP3	Cthe_0189	0.381844	0	1.8432	OPTIMAL	nonessential
R_NTP2	Cthe_0189	0.381844	0	1.8432	OPTIMAL	nonessential
R_ALAt2r	.	0.381844	0	1.8432	OPTIMAL	nonessential
R_NTP9	Cthe_0189	0.381844	0	1.8432	OPTIMAL	nonessential
R_NTP8	Cthe_0189	0.381844	0	1.8432	OPTIMAL	nonessential
R_MOHMT	Cthe_0902	0.381844	0	1.8432	OPTIMAL	nonessential
R_ASNt2r	.	0.381844	0	1.8432	OPTIMAL	nonessential
R_2HBO	Cthe_1053_or_Cthe_0345	0.381844	0	1.8432	OPTIMAL	nonessential
R_ARGTRS	Cthe_1935	0.381844	0	1.8432	OPTIMAL	nonessential
R_GTPDPK	Cthe_1344	0.381844	0	1.8432	OPTIMAL	nonessential
R_CDPGDH	Cthe_2561	0.381844	0	1.8432	OPTIMAL	nonessential
R_ILEt2r	.	0.381844	0	1.8432	OPTIMAL	nonessential
R_SUCCt2r	.	0.381844	0	1.8432	OPTIMAL	nonessential
R_SPMDabc	Cthe_0747_and_Cthe_0748_and_Cthe_0749_and_Cthe_0750	0.381844	0	1.8432	OPTIMAL	nonessential
R_PPBNGS	Cthe_2529	0.381844	0	1.8432	OPTIMAL	nonessential
R_URAt2	.	0.381844	0	1.8432	OPTIMAL	nonessential
R_ADOCBLS	Cthe_3152	0.381844	0	1.8432	OPTIMAL	nonessential
R_UPP3MT	Cthe_2528	0.381844	0	1.8432	OPTIMAL	nonessential
R_AKP1	.	0.381844	0	1.8432	OPTIMAL	nonessential
R_ARGt2r	.	0.381844	0	1.8432	OPTIMAL	nonessential
R_DXPS	Cthe_0828	0.381844	0	1.8432	OPTIMAL	nonessential
R_MGSA	Cthe_0095	0.381844	0	1.8432	OPTIMAL	nonessential
R_TDPDRE	Cthe_2560_or_Cthe_1366	0.381844	0	1.8432	OPTIMAL	nonessential
R_PIabc	.	0.381844	0	1.8432	OPTIMAL	nonessential
R_LEUTRS	Cthe_1237	0.381844	0	1.8432	OPTIMAL	nonessential
R_ACNAM9PL	Cthe_2641_or_Cthe_2229	0.381844	0	1.8432	OPTIMAL	nonessential
R_METabc	.	0.381844	0	1.8432	OPTIMAL	nonessential
R_GLYTRS	Cthe_1312	0.381844	0	1.8432	OPTIMAL	nonessential
R_PMDPHT	.	0.381844	0	1.8432	OPTIMAL	nonessential
R_AGDC_r	Cthe_2190	0.381844	0	1.8432	OPTIMAL	nonessential
R_GLNt2r	.	0.381844	0	1.8432	OPTIMAL	nonessential
R_XYLabc	(Cthe_1579_and_Cthe_1580_and_Cthe_1581)_or_(Cthe_0391_and_Cthe_0392_and_Cthe_0393)	0.381844	0	1.8432	OPTIMAL	nonessential
R_OHPBAT	Cthe_0295	0.381844	0	1.8432	OPTIMAL	nonessential
R_NO3R1	.	0.381844	0	1.8432	OPTIMAL	nonessential
R_GLYt2r	.	0.381844	0	1.8432	OPTIMAL	nonessential
R07364	.	0.381844	0	1.8432	OPTIMAL	nonessential
R_FDH2	.	0.381844	0	1.8432	OPTIMAL	nonessential
R_AMID3	Cthe_1032	0.381844	0	1.8432	OPTIMAL	nonessential
R_AMID2	Cthe_1032	0.381844	0	1.8432	OPTIMAL	nonessential
R_Nat1	.	0.381844	0	1.8432	OPTIMAL	nonessential
R_DHFS	Cthe_1384	0.381844	0	1.8432	OPTIMAL	nonessential
R_TDPGDH	Cthe_1086	0.381844	0	1.8432	OPTIMAL	nonessential
R_LEUt2r	.	0.381844	0	1.8432	OPTIMAL	nonessential
R_ADMDCr	Cthe_0715	0.381844	0	1.8432	OPTIMAL	nonessential
R_MECDPDH	Cthe_0997	0.381844	0	1.8432	OPTIMAL	nonessential
R_VALTRS	Cthe_0324	0.381844	0	1.8432	OPTIMAL	nonessential
R_METTRS	Cthe_2096	0.381844	0	1.8432	OPTIMAL	nonessential
R_PGLYCP	Cthe_0261_or_Cthe_1191	0.381844	0	1.8432	OPTIMAL	nonessential
R_FACOAL181	Cthe_1232	0.381844	0	1.8432	OPTIMAL	nonessential
R_NBAHH	Cthe_3149	0.381844	0	1.8432	OPTIMAL	nonessential
R_GTPCII	Cthe_0106	0.381844	0	1.8432	OPTIMAL	nonessential
R_TMPPP	Cthe_0601	0.381844	0	1.8432	OPTIMAL	nonessential
R_QULNS	Cthe_2356	0.381844	0	1.8432	OPTIMAL	nonessential
R_cellttp	Cthe_0275	0.381844	0	1.8432	OPTIMAL	nonessential
R_SULabc	Cthe_2531_and_Cthe_2532_and_Cthe_2533_and_Cthe_2534	0.381844	0	1.8432	OPTIMAL	nonessential
R_DRPA	Cthe_1583_or_Cthe_1943	0.381844	0	1.8432	OPTIMAL	nonessential
R_PROt4r	.	0.381844	0	1.8432	OPTIMAL	nonessential
R_bglu5_ext	Cthe_0212_or_Cthe_1256	0.381844	0	1.8432	OPTIMAL	nonessential
R00700	.	0.381844	0	1.8432	OPTIMAL	nonessential
R_MECDPS	Cthe_2946	0.381844	0	1.8432	OPTIMAL	nonessential
R_HEXTT	.	0.381844	0	1.8432	OPTIMAL	nonessential
R_PTRCabc	Cthe_0747_and_Cthe_0748_and_Cthe_0749_and_Cthe_0750	0.381844	0	1.8432	OPTIMAL	nonessential
R_NAPRT	Cthe_1177	0.381844	0	1.8432	OPTIMAL	nonessential
R_CHTNASE1	Cthe_0269_and_Cthe_0270_and_Cthe_0271	0.381844	0	1.8432	OPTIMAL	nonessential
R_FRUpts2	.	0.381844	0	1.8432	OPTIMAL	nonessential
R_UDPDPS	Cthe_1001	0.381844	0	1.8432	OPTIMAL	nonessential
R_MEPCT	Cthe_2941	0.381844	0	1.8432	OPTIMAL	nonessential
R_PPCOAC	Cthe_0699_and_Cthe_0700_and_Cthe_0701	0.381844	0	1.8432	OPTIMAL	nonessential
R_G1SATi	Cthe_2530	0.381844	0	1.8432	OPTIMAL	nonessential
R_PPAKr	Cthe_1028	0.381844	0	1.8432	OPTIMAL	nonessential
R_VALt2r	.	0.381844	0	1.8432	OPTIMAL	nonessential
R07392	.	0.381844	0	1.8432	OPTIMAL	nonessential
R_celloptx	Cthe_2446_and_Cthe_0393	0.381844	0	1.8432	OPTIMAL	nonessential
R07396	.	0.381844	0	1.8432	OPTIMAL	nonessential
R_G1PTT	Cthe_2562	0.381844	0	1.8432	OPTIMAL	nonessential
R_ACNMSr	.	0.381844	0	1.8432	OPTIMAL	nonessential
R_bglu2_ext	Cthe_0212_or_Cthe_1256	0.381844	0	1.8432	OPTIMAL	nonessential
R_DAPE	Cthe_3100	0.381844	0	1.8432	OPTIMAL	nonessential
R_PYNP1r	Cthe_0678	0.381844	0	1.8432	OPTIMAL	nonessential
R_cellotettx	Cthe_2446_and_Cthe_0393	0.381844	0	1.8432	OPTIMAL	nonessential
R_URIK3	Cthe_0332	0.381844	0	1.8432	OPTIMAL	nonessential
R_URIK2	Cthe_0332	0.381844	0	1.8432	OPTIMAL	nonessential
R_URIK1	Cthe_0332	0.381844	0	1.8432	OPTIMAL	nonessential
R_UPP3S	Cthe_2528	0.381844	0	1.8432	OPTIMAL	nonessential
R_CITt2r	.	0.381844	0	1.8432	OPTIMAL	nonessential
R_CMPSAS	Cthe_2639	0.381844	0	1.8432	OPTIMAL	nonessential
R_ADKd	Cthe_2924	0.381844	0	1.8432	OPTIMAL	nonessential
R_METAT	Cthe_2251	0.381844	0	1.8432	OPTIMAL	nonessential
R_XANt2	.	0.381844	0	1.8432	OPTIMAL	nonessential
R_DHPPDA	Cthe_0104	0.381844	0	1.8432	OPTIMAL	nonessential
R_HXPRT	Cthe_2254	0.381844	0	1.8432	OPTIMAL	nonessential
R_CYSS	Cthe_1560_or_Cthe_1840	0.381844	0	1.8432	OPTIMAL	nonessential
R_SERAT	Cthe_2066	0.381844	0	1.8432	OPTIMAL	nonessential
R_SADT	Cthe_2536_and_Cthe_2537	0.381844	0	1.8432	OPTIMAL	nonessential
R_RNDR3	Cthe_0053	0.381844	0	1.8432	OPTIMAL	nonessential
R_CELLOME	.	0.381844	0	1.8432	OPTIMAL	nonessential
R_RIBabc	(Cthe_1579_and_Cthe_1580_and_Cthe_1581)_or_(Cthe_0391_and_Cthe_0392_and_Cthe_0393)	0.381844	0	1.8432	OPTIMAL	nonessential
R_RNDR1	Cthe_0053	0.381844	0	1.8432	OPTIMAL	nonessential
R_KAS17	Cthe_0932_and_Cthe_0933_and_Cthe_0934_and_Cthe_0935_and_Cthe_0936_and_Cthe_0937_and_Cthe_0938	0.381844	0	1.8432	OPTIMAL	nonessential
R_KAS10	Cthe_0932_and_Cthe_0933_and_Cthe_0934_and_Cthe_0935_and_Cthe_0936_and_Cthe_0937_and_Cthe_0938	0.381844	0	1.8432	OPTIMAL	nonessential
R_KAS11	Cthe_0932_and_Cthe_0933_and_Cthe_0934_and_Cthe_0935_and_Cthe_0936_and_Cthe_0937_and_Cthe_0938	0.381844	0	1.8432	OPTIMAL	nonessential
R_ACS	Cthe_0551	0.381844	0	1.8432	OPTIMAL	nonessential
R_NIT_n1p4	Cthe_1566_and_Cthe_1565_and_Cthe_1573	0.381844	0	1.8432	OPTIMAL	nonessential
R_ASNS1	Cthe_0556	0.381844	0	1.8432	OPTIMAL	nonessential
R_ATPS2Na_i	.	0.381844	0	1.8432	OPTIMAL	nonessential
R_AHC	Cthe_1200	0.381844	0	1.8432	OPTIMAL	nonessential
R_SLDx	Cthe_0276	0.381844	0	1.8432	OPTIMAL	nonessential
R_PFK_2	Cthe_1261_or_Cthe_0347_or_Cthe_1956	0.381844	0	1.8432	OPTIMAL	nonessential
R_MTRI	Cthe_0621	0.381844	0	1.8432	OPTIMAL	nonessential
R_UDPGDr	Cthe_1352	0.381844	0	1.8432	OPTIMAL	nonessential
R_NNDPR	Cthe_2354	0.381844	0	1.8432	OPTIMAL	nonessential
R_IPDPS	Cthe_0714	0.381844	0	1.8432	OPTIMAL	nonessential
R_CYSTRS	Cthe_2065	0.381844	0	1.8432	OPTIMAL	nonessential
R_GLUSy	Cthe_0197_and_Cthe_0198_and_Cthe_0201	0.381844	0	1.8432	OPTIMAL	nonessential
R_ADPT	Cthe_1345_or_Cthe_2254	0.381844	0	1.8432	OPTIMAL	nonessential
R_GLNTRS	Cthe_0917	0.381844	0	1.8432	OPTIMAL	nonessential
R_DMATT	.	0.381844	0	1.8432	OPTIMAL	nonessential
R_ADNCYC	Cthe_2577	0.381844	0	1.8432	OPTIMAL	nonessential
R_DAGK_CT	.	0.381844	0	1.8432	OPTIMAL	nonessential
R_DHPS	Cthe_2581	0.381844	0	1.8432	OPTIMAL	nonessential
R_ACGS	Cthe_0081	0.381844	0	1.8432	OPTIMAL	nonessential
R_TYRTRS	Cthe_0723	0.381844	0	1.8432	OPTIMAL	nonessential
R_DCMPDA	Cthe_2599	0.381844	0	1.8432	OPTIMAL	nonessential
R_FACOAL161_ISO_	Cthe_1232	0.381844	0	1.8432	OPTIMAL	nonessential
R_UREA	Cthe_1818_and_Cthe_1816_and_Cthe_1817	0.381844	0	1.8432	OPTIMAL	nonessential
R_TYRt2r	.	0.381844	0	1.8432	OPTIMAL	nonessential
R_FACOAL170_ISO_	Cthe_1232	0.381844	0	1.8432	OPTIMAL	nonessential
R_CBIAT	Cthe_0965	0.381844	0	1.8432	OPTIMAL	nonessential
R_NADH6	Cthe_3019_and_Cthe_3020_and_Cthe_3021_and_Cthe_3022_and_Cthe_3023_and_Cthe_3024	0.381844	0	1.8432	OPTIMAL	nonessential
R_PEPCK	Cthe_2874	0.381844	0	1.8432	OPTIMAL	nonessential
R_PPM2	Cthe_0677	0.381844	0	1.8432	OPTIMAL	nonessential
R_YUMPS	Cthe_0988_or_Cthe_2939_or_Cthe_0908	0.381844	0	1.8432	OPTIMAL	nonessential
R_AOXSr	Cthe_0022	0.381844	0	1.8432	OPTIMAL	nonessential
R_CHTNASE	Cthe_0269_and_Cthe_0270_and_Cthe_0271	0.381844	0	1.8432	OPTIMAL	nonessential
R_MMCD	Cthe_0699_and_Cthe_0700_and_Cthe_0701	0.381844	0	1.8432	OPTIMAL	nonessential
R_PNP	Cthe_1201_or_Cthe_1575	0.381844	0	1.8432	OPTIMAL	nonessential
R_RBFK	Cthe_0987	0.381844	0	1.8432	OPTIMAL	nonessential
R_DBTSr	Cthe_0021	0.381844	0	1.8432	OPTIMAL	nonessential
R_CYSTS	Cthe_1560	0.381844	0	1.8432	OPTIMAL	nonessential
R_NNAM	.	0.381844	0	1.8432	OPTIMAL	nonessential
R_PNTOt2	.	0.381844	0	1.8432	OPTIMAL	nonessential
R_HISTRS	Cthe_1332_or_Cthe_2880	0.381844	0	1.8432	OPTIMAL	nonessential
R_CYSTL	Cthe_1559	0.381844	0	1.8432	OPTIMAL	nonessential
R_MTAP	Cthe_0622	0.381844	0	1.8432	OPTIMAL	nonessential
R_bglu4_ext	Cthe_0212_or_Cthe_1256	0.381844	0	1.8432	OPTIMAL	nonessential
R_GTPCI	Cthe_2203	0.381844	0	1.8432	OPTIMAL	nonessential
R_MCOATA	Cthe_0935	0.381844	0	1.8432	OPTIMAL	nonessential
R_celltp	Cthe_0275	0.381844	0	1.8432	OPTIMAL	nonessential
R_PYNP2r	Cthe_0678	0.381844	0	1.8432	OPTIMAL	nonessential
R_PPDK	Cthe_1308	0.381844	0	1.8432	OPTIMAL	nonessential
R_bglu3_ext	Cthe_0212_or_Cthe_1256	0.381844	0	1.8432	OPTIMAL	nonessential
R_DXPRIi	Cthe_0999	0.381844	0	1.8432	OPTIMAL	nonessential
R_PHETRS	Cthe_0214_and_Cthe_0215	0.381844	0	1.8432	OPTIMAL	nonessential
R_IOR2	Cthe_0614	0.381844	0	1.8432	OPTIMAL	nonessential
R_PIt2r	.	0.379344	0	1.8432	OPTIMAL	nonessential
R_FTHFL	Cthe_2399_or_Cthe_1093	0.381594	0	1.8432	OPTIMAL	nonessential
R_PFL	Cthe_0505	0.381594	0	1.8432	OPTIMAL	nonessential
R_NMNATr	Cthe_1241	0.381514	0	1.8432	OPTIMAL	nonessential
R_NMNTP	.	0.381514	0	1.8432	OPTIMAL	nonessential
R_PRO1x_r	Cthe_0672	0.38179	0	1.8432	OPTIMAL	nonessential
R_HISt2r	.	0.381844	0	1.8432	OPTIMAL	nonessential
R_CO2t	.	0.338181	0	1.6128	OPTIMAL	nonessential
R_POR2_i	(Cthe_2390_or_Cthe_2794)_and_(Cthe_2391_or_Cthe_2795)_and_(Cthe_2392_or_Cthe_2796)_and_(Cthe_2393_or_Cthe_2797)	0.338124	0	1.6128	OPTIMAL	nonessential
R_cellbp	Cthe_0275	0.334114	0	1.6128	OPTIMAL	nonessential
R_NFO_h	Cthe_2430_and_Cthe_2431_and_Cthe_2432_and_Cthe_2433_and_Cthe_2434_and_Cthe_2435	0.339886	0	1.6128	OPTIMAL	nonessential
R_PGMT	Cthe_1265	0.334462	0	1.6128	OPTIMAL	nonessential
R_cellobtx	Cthe_2446_and_Cthe_0393	0.286383	0	1.3824	OPTIMAL	nonessential
R_ENO	Cthe_0143	0.146615	0	0.6912	OPTIMAL	nonessential
R_PGM	Cthe_0140_or_Cthe_2449_or_Cthe_0707_or_Cthe_0946_or_Cthe_1292_or_Cthe_1435	0.146615	0	0.6912	OPTIMAL	nonessential
R_PYK	.	0.147286	0	0.6912	OPTIMAL	nonessential
R_H2Ot	.	0.246282	0	0.576	OPTIMAL	nonessential
R_ETOHt2r	.	0.381844	0	0	OPTIMAL	nonessential
R_ALCD2x	Cthe_0101_or_Cthe_0388_or_Cthe_0394_or_Cthe_0423_or_Cthe_2445_or_Cthe_2579	0.381844	0	0	OPTIMAL	nonessential
R_ACALD	Cthe_0423	0.381844	0	0	OPTIMAL	nonessential
R_OIVD2	.	7.72313e-16	.	.	OPTIMAL	essential
R_OIVD3	.	7.72313e-16	.	.	OPTIMAL	essential
R_CTPS1	Cthe_1923	3.19944e-31	.	.	OPTIMAL	essential
R_PRPPS	Cthe_2630	1.91068e-29	.	.	OPTIMAL	essential
R_TECA2S45	.	0	.	.	OPTIMAL	essential
R_IPMD	Cthe_2209	3.19944e-31	.	.	OPTIMAL	essential
R_H2CO3D	spontaneous	3.33435e-30	.	.	OPTIMAL	essential
R_OIVD1	.	7.72313e-16	.	.	OPTIMAL	essential
R_ADSS	Cthe_3093	-1.37879e-12	.	.	OPTIMAL	essential
R_DHORD10	Cthe_0948_and_Cthe_0947	-6.04754e-14	.	.	OPTIMAL	essential
R_LIPO4S24_CT	.	0	.	.	OPTIMAL	essential
R_CA2abc	.	0	.	.	OPTIMAL	essential
R_PRAGSr	Cthe_1245	4.93673e-12	.	.	OPTIMAL	essential
R_FACOAL141	Cthe_1232	7.72313e-16	.	.	OPTIMAL	essential
R_PRFGS	Cthe_0554	4.93673e-12	.	.	OPTIMAL	essential
R_ACOTA	Cthe_1866	6.17638e-14	.	.	OPTIMAL	essential
R_ALAR	Cthe_2697	1.59348e-29	.	.	OPTIMAL	essential
R_PRAMPC	Cthe_2889	0	.	.	OPTIMAL	essential
R_G5SADr	spontaneous	5.2579e-29	.	.	OPTIMAL	essential
R_ACHBS	Cthe_2517_and_(Cthe_2516_or_Cthe_2714)	9.3735e-30	.	.	OPTIMAL	essential
R_ASPCT	Cthe_0953	-6.04754e-14	.	.	OPTIMAL	essential
R_G5SD	Cthe_0262	5.2579e-29	.	.	OPTIMAL	essential
R_ANS	Cthe_0874_and_Cthe_0875	-1.2586e-30	.	.	OPTIMAL	essential
R_HSTPT	Cthe_2883_or_Cthe_0610	0	.	.	OPTIMAL	essential
R_TRDR	Cthe_1945	0	.	.	OPTIMAL	essential
R_ADSL2r	Cthe_0741	4.93673e-12	.	.	OPTIMAL	essential
R_GLCP	Cthe_0357	0	.	.	UNDEFINED	essential
R_TMDS	Cthe_1227	0	.	.	OPTIMAL	essential
R_DHDPRy	Cthe_0963_or_Cthe_1170	0	.	.	OPTIMAL	essential
R_GF6PTA	Cthe_1162	-8.26999e-29	.	.	OPTIMAL	essential
R_HSK	.	0	.	.	OPTIMAL	essential
R_ACCOAC	.	7.72313e-16	.	.	OPTIMAL	essential
R_TPI	Cthe_0139	0	.	.	OPTIMAL	essential
R_ASPTA	Cthe_0755_or_Cthe_0363	3.079e-14	.	.	OPTIMAL	essential
R_NDPK4	Cthe_0716	0	.	.	OPTIMAL	essential
R_NDPK3	Cthe_0716	2.72817e-30	.	.	OPTIMAL	essential
R_NDPK2	Cthe_0716	0	.	.	OPTIMAL	essential
R_NDPK1	Cthe_0716	0	.	.	OPTIMAL	essential
R_HSST	Cthe_1845	1.13095e-29	.	.	OPTIMAL	essential
R_LEUTAi	Cthe_0856	3.19944e-31	.	.	OPTIMAL	essential
R_G3POA_CT	.	7.72313e-16	.	.	OPTIMAL	essential
R_TYRTA	Cthe_0755_or_Cthe_2883_or_Cthe_0610_or_Cthe_0363	2.06148e-29	.	.	OPTIMAL	essential
R_GLUR	Cthe_1937	0	.	.	OPTIMAL	essential
R_KAS180iso	Cthe_0932_and_Cthe_0933_and_Cthe_0934_and_Cthe_0935_and_Cthe_0936_and_Cthe_0937_and_Cthe_0938	7.72313e-16	.	.	OPTIMAL	essential
R_ADSL1r	Cthe_0741	-1.37879e-12	.	.	OPTIMAL	essential
R_OCBT	Cthe_1869	0	.	.	OPTIMAL	essential
R_BIOMASScell	.	0	.	.	OPTIMAL	essential
R_GMPS	.	1.98602e-15	.	.	OPTIMAL	essential
R_OAAdecarb	Cthe_0699_and_Cthe_0700_and_Cthe_0701	8.58925e-15	.	.	OPTIMAL	essential
R_KAS100iso	Cthe_0932_and_Cthe_0933_and_Cthe_0934_and_Cthe_0935_and_Cthe_0936_and_Cthe_0937_and_Cthe_0938	7.72313e-16	.	.	OPTIMAL	essential
R_GLGC	Cthe_3167_and_Cthe_3166	0	.	.	UNDEFINED	essential
R_PRMICIi	Cthe_2887	0	.	.	OPTIMAL	essential
R_MGt5	.	0	.	.	OPTIMAL	essential
R_UGMDDS	Cthe_0977	0	.	.	OPTIMAL	essential
R_VALTA	Cthe_0856	-1.89834e-29	.	.	OPTIMAL	essential
R_PHETA1	Cthe_0755_or_Cthe_2883_or_Cthe_0610_or_Cthe_0363	-1.31091e-29	.	.	OPTIMAL	essential
R_IGPS	Cthe_0872	-1.2586e-30	.	.	OPTIMAL	essential
R_PPTGS_CT	.	0	.	.	OPTIMAL	essential
R_FACOAL160_ISO_	Cthe_1232	7.72313e-16	.	.	OPTIMAL	essential
R_ILETA	Cthe_0856	0	.	.	OPTIMAL	essential
R_PGK	Cthe_0138	0	.	.	OPTIMAL	essential
R_PGI	Cthe_0217	0	.	.	OPTIMAL	essential
R_Kabc	.	0	.	.	OPTIMAL	essential
R_KAS6	Cthe_0932_and_Cthe_0933_and_Cthe_0934_and_Cthe_0935_and_Cthe_0936_and_Cthe_0937_and_Cthe_0938	7.72313e-16	.	.	OPTIMAL	essential
R_KAS7	Cthe_0932_and_Cthe_0933_and_Cthe_0934_and_Cthe_0935_and_Cthe_0936_and_Cthe_0937_and_Cthe_0938	7.72313e-16	.	.	OPTIMAL	essential
R_KAS2	Cthe_0932_and_Cthe_0933_and_Cthe_0934_and_Cthe_0935_and_Cthe_0936_and_Cthe_0937_and_Cthe_0938	7.72313e-16	.	.	OPTIMAL	essential
R_KAS1	Cthe_0932_and_Cthe_0933_and_Cthe_0934_and_Cthe_0935_and_Cthe_0936_and_Cthe_0937_and_Cthe_0938	7.72313e-16	.	.	OPTIMAL	essential
R_SHKK	Cthe_2437_or_Cthe_0731	1.61267e-30	.	.	OPTIMAL	essential
R_KAS8	Cthe_0932_and_Cthe_0933_and_Cthe_0934_and_Cthe_0935_and_Cthe_0936_and_Cthe_0937_and_Cthe_0938	7.72313e-16	.	.	OPTIMAL	essential
R_KAS130iso	Cthe_0932_and_Cthe_0933_and_Cthe_0934_and_Cthe_0935_and_Cthe_0936_and_Cthe_0937_and_Cthe_0938	7.72313e-16	.	.	OPTIMAL	essential
R_UAG4E	Cthe_0229	0	.	.	OPTIMAL	essential
R_ASPKi	Cthe_1375	0	.	.	OPTIMAL	essential
R_PSERT	Cthe_0295	0	.	.	OPTIMAL	essential
R_PSDC_CT	.	0	.	.	OPTIMAL	essential
R_IMPD	Cthe_0681	1.98602e-15	.	.	OPTIMAL	essential
R_H2St	.	9.54271e-14	.	.	OPTIMAL	essential
R_IMPC	Cthe_1246	-1.59469e-30	.	.	OPTIMAL	essential
R_DHORTS	Cthe_0952	-6.04754e-14	.	.	OPTIMAL	essential
R_ACONT	Cthe_3158	7.19864e-31	.	.	OPTIMAL	essential
R_HEX1	Cthe_2938	0	.	.	OPTIMAL	essential
R_PPNDH	Cthe_2260	0	.	.	OPTIMAL	essential
R_UAMAS	Cthe_2626	0	.	.	OPTIMAL	essential
R_LIPO2S24_CT	.	0	.	.	OPTIMAL	essential
R_BIOMASS	.	0	.	.	OPTIMAL	essential
R_UAMAGS	Cthe_1041	0	.	.	OPTIMAL	essential
R_MTHFR3	Cthe_0099	0	.	.	OPTIMAL	essential
R_UGT_CT	.	0	.	.	OPTIMAL	essential
R_ARGSSr	Cthe_0179	0	.	.	OPTIMAL	essential
R_GAPD	Cthe_0137	0	.	.	OPTIMAL	essential
R_LIPO1S24_CT	.	0	.	.	OPTIMAL	essential
R_RNDR4	Cthe_0053	0	.	.	OPTIMAL	essential
R_FACOAL140_ISO_	Cthe_1232	7.72313e-16	.	.	OPTIMAL	essential
R_GARFTi	Cthe_1247	4.93673e-12	.	.	OPTIMAL	essential
R_CHORS	Cthe_0732	1.61267e-30	.	.	OPTIMAL	essential
R_ACGK	Cthe_1864	6.17638e-14	.	.	OPTIMAL	essential
R_PGAMT	Cthe_1163	-8.26999e-29	.	.	OPTIMAL	essential
R_ATPPRT	Cthe_2881_and_Cthe_2880	0	.	.	OPTIMAL	essential
R_FUM	Cthe_3090_and_Cthe_3091	-4.16628e-12	.	.	OPTIMAL	essential
R_PPA	Cthe_1425	0	.	.	OPTIMAL	essential
R_AHSERL2	Cthe_1569_or_Cthe_1842	0	.	.	UNDEFINED	essential
R_DTMPK	Cthe_2107	0	.	.	OPTIMAL	essential
R_FACOAL140	Cthe_1232	7.72313e-16	.	.	OPTIMAL	essential
R_SHK3D	Cthe_0854	1.61267e-30	.	.	OPTIMAL	essential
R_DHQD	Cthe_0849	1.61267e-30	.	.	OPTIMAL	essential
R_ACLS	Cthe_2517_and_(Cthe_2516_or_Cthe_2714)	0	.	.	OPTIMAL	essential
R_PAP_CT	.	0	.	.	OPTIMAL	essential
R_FACOAL170_anteiso_	Cthe_1232	7.72313e-16	.	.	OPTIMAL	essential
R_DHQS	Cthe_0786	1.61267e-30	.	.	OPTIMAL	essential
R_GLCS1	Cthe_1284_or_Cthe_0282	0	.	.	UNDEFINED	essential
R_PAPPT3	Cthe_0976	0	.	.	OPTIMAL	essential
R_CYTK1	Cthe_0712	2.0204e-30	.	.	OPTIMAL	essential
R_URIDK1r	Cthe_1004	0	.	.	OPTIMAL	essential
R_THRS	Cthe_1381	0	.	.	OPTIMAL	essential
R_KAS141	Cthe_0932_and_Cthe_0933_and_Cthe_0934_and_Cthe_0935_and_Cthe_0936_and_Cthe_0937_and_Cthe_0938	7.72313e-16	.	.	OPTIMAL	essential
R_AGPATr_CT	Cthe_0713	7.72313e-16	.	.	OPTIMAL	essential
R_KARA1	Cthe_2518	0	.	.	OPTIMAL	essential
R_KARA2	Cthe_2518	9.3735e-30	.	.	OPTIMAL	essential
R_G3PD1	Cthe_1022	0	.	.	OPTIMAL	essential
R_GALU	Cthe_2183	0	.	.	OPTIMAL	essential
R_DAPDH	Cthe_0922	0	.	.	OPTIMAL	essential
R_DAPDC	Cthe_0683	2.86977e-31	.	.	OPTIMAL	essential
R_IGPDH	Cthe_2884	0	.	.	OPTIMAL	essential
R_GK1	Cthe_1315	3.25837e-29	.	.	OPTIMAL	essential
R_AIRCr	Cthe_1250	4.93673e-12	.	.	OPTIMAL	essential
R_PGPPH_CT	.	0	.	.	OPTIMAL	essential
R_AICART	Cthe_1246	-1.59469e-30	.	.	OPTIMAL	essential
R_PHCYT_CT	Cthe_1000_or_Cthe_0030	0	.	.	OPTIMAL	essential
R_UGT1_CT	.	0	.	.	OPTIMAL	essential
R_DHAD1	Cthe_2713	0	.	.	OPTIMAL	essential
R_DHAD2	Cthe_2713	9.3735e-30	.	.	OPTIMAL	essential
R_DHFR	Cthe_1226	0	.	.	OPTIMAL	essential
R_FACOAL161	Cthe_1232	7.72313e-16	.	.	OPTIMAL	essential
R_FACOAL160	Cthe_1232	7.72313e-16	.	.	OPTIMAL	essential
R_LYSLG_CT	.	0	.	.	OPTIMAL	essential
R_METS	Cthe_0645	0	.	.	OPTIMAL	essential
R_URIDK2r	Cthe_2107	0	.	.	OPTIMAL	essential
R_UAAGDS	Cthe_0978	0	.	.	OPTIMAL	essential
R_FACOAL180	Cthe_1232	7.72313e-16	.	.	OPTIMAL	essential
R_METB1r	Cthe_1559_or_Cthe_2799	0	.	.	UNDEFINED	essential
R_PFK	Cthe_1261_or_Cthe_0347	0	.	.	OPTIMAL	essential
R_NH4t	.	1.39325e-16	.	.	OPTIMAL	essential
R_UAPGR	Cthe_0112	0	.	.	OPTIMAL	essential
R_PPND	Cthe_1796	2.06148e-29	.	.	OPTIMAL	essential
R_DDPA	Cthe_0880_or_Cthe_1795	1.61267e-30	.	.	OPTIMAL	essential
R_ANPRT	Cthe_0873	-1.2586e-30	.	.	OPTIMAL	essential
R_UAG2E	Cthe_2640_or_Cthe_2601	0	.	.	OPTIMAL	essential
R_PSCVTi	Cthe_3086_or_Cthe_1797	1.61267e-30	.	.	OPTIMAL	essential
R_TECA3S45	.	0	.	.	OPTIMAL	essential
R_UAGCVT	Cthe_2615_or_Cthe_0973_or_Cthe_0441_or_Cthe_2328	0	.	.	OPTIMAL	essential
R_UDCPDP	Cthe_2305	0	.	.	OPTIMAL	essential
R_MTHFD	Cthe_1093	3.62487e-14	.	.	OPTIMAL	essential
R_MTHFC	Cthe_1093_or_Cthe_2399	3.62487e-14	.	.	OPTIMAL	essential
R_UAGPT3	.	0	.	.	OPTIMAL	essential
R_PGCD	Cthe_3035	0	.	.	OPTIMAL	essential
R_OMCDC	spontaneous	3.19944e-31	.	.	OPTIMAL	essential
R_FACOAL180_ISO_	Cthe_1232	7.72313e-16	.	.	OPTIMAL	essential
R_GLNS	Cthe_0202_or_Cthe_1539_or_Cthe_0863	-3.13382e-16	.	.	OPTIMAL	essential
R_NADK	Cthe_0816	1.02644e-28	.	.	OPTIMAL	essential
R_TECA4S_CT	.	0	.	.	OPTIMAL	essential
R_IPPMIa	Cthe_2210_and_Cthe_2211	3.19944e-31	.	.	OPTIMAL	essential
R_IPPMIb	Cthe_2210_and_Cthe_2211	3.19944e-31	.	.	OPTIMAL	essential
R_GHMT2r	Cthe_1058	5.24978e-31	.	.	OPTIMAL	essential
R_TKT2	(Cthe_2443_or_Cthe_2704)_and_(Cthe_2444_or_Cthe_2705)	-2.10786e-29	.	.	OPTIMAL	essential
R_FE3abc	Cthe_1586_and_Cthe_1587_and_Cthe_1588	0	.	.	OPTIMAL	essential
R_CBPS	(Cthe_0950_or_Cthe_1867)_and_Cthe_0949	-9.94861e-28	.	.	OPTIMAL	essential
R_OMPDC	Cthe_0951	-6.04754e-14	.	.	OPTIMAL	essential
R_ADK1	Cthe_2924	1.9623e-12	.	.	OPTIMAL	essential
R_ORPT	.	-6.04754e-14	.	.	OPTIMAL	essential
R_FACOAL130	Cthe_1232	7.72313e-16	.	.	OPTIMAL	essential
R_RPE	Cthe_0576	2.94831e-14	.	.	OPTIMAL	essential
R_KAS12	Cthe_0932_and_Cthe_0933_and_Cthe_0934_and_Cthe_0935_and_Cthe_0936_and_Cthe_0937_and_Cthe_0938	7.72313e-16	.	.	OPTIMAL	essential
R_KAS13	Cthe_0932_and_Cthe_0933_and_Cthe_0934_and_Cthe_0935_and_Cthe_0936_and_Cthe_0937_and_Cthe_0938	7.72313e-16	.	.	OPTIMAL	essential
R_RPI	Cthe_2597	2.94831e-14	.	.	OPTIMAL	essential
R_OBTFL	Cthe_0505	0	.	.	UNDEFINED	essential
R_IPPS	Cthe_2519_or_Cthe_1391	3.19944e-31	.	.	OPTIMAL	essential
R_UGT2_CT	.	0	.	.	OPTIMAL	essential
R_DHDPS	Cthe_0962	0	.	.	OPTIMAL	essential
R_G3PCT	.	0	.	.	OPTIMAL	essential
R_CS	Cthe_3027	7.19864e-31	.	.	OPTIMAL	essential
R_FBA	Cthe_0349	0	.	.	OPTIMAL	essential
R_GLYK	Cthe_2442	0	.	.	OPTIMAL	essential
R_HISTP	Cthe_0724	0	.	.	OPTIMAL	essential
R_IG3PS	Cthe_2886	0	.	.	OPTIMAL	essential
R_TECA1S45	.	0	.	.	OPTIMAL	essential
R_HISTD	Cthe_2882	0	.	.	OPTIMAL	essential
R_CDPDSP_CT	.	0	.	.	OPTIMAL	essential
R_CHORM	Cthe_0711	-1.11894e-29	.	.	OPTIMAL	essential
R_AGPR	Cthe_1863	6.17638e-14	.	.	OPTIMAL	essential
R_PRAI	Cthe_0871	-1.2586e-30	.	.	OPTIMAL	essential
R_HSDxi	Cthe_0290_or_Cthe_1376	0	.	.	OPTIMAL	essential
R_PRASCS	Cthe_2885	4.93673e-12	.	.	OPTIMAL	essential
R_LIPO3S24_CT	.	0	.	.	OPTIMAL	essential
R_G1PACT	Cthe_2629	-8.26999e-29	.	.	OPTIMAL	essential
R_ALAALAr	Cthe_1938	0	.	.	OPTIMAL	essential
R_GLUPRT	Cthe_1249	4.93673e-12	.	.	OPTIMAL	essential
R_UAGDP	Cthe_2629	-8.26999e-29	.	.	OPTIMAL	essential
R_CLPNS2_CT	Cthe_1396	0	.	.	OPTIMAL	essential
R_PSP_L	.	0	.	.	OPTIMAL	essential
R_H2CO3D2	spontaneous	3.33435e-30	.	.	OPTIMAL	essential
R_CDGPT_CT	Cthe_0941	0	.	.	OPTIMAL	essential
R_ARGSL	Cthe_0178	-7.97101e-30	.	.	OPTIMAL	essential
R_FACOAL100	Cthe_1232	7.72313e-16	.	.	OPTIMAL	essential
R_GLU5K	Cthe_1766	5.2579e-29	.	.	OPTIMAL	essential
R_ICDHyr	Cthe_0285	7.19864e-31	.	.	OPTIMAL	essential
R_SHSL2r	Cthe_1559_or_Cthe_2799	3.80175e-31	.	.	OPTIMAL	essential
R_PRATPP	Cthe_2889	0	.	.	OPTIMAL	essential
R_PRAIS	Cthe_1248	4.93673e-12	.	.	OPTIMAL	essential
R_ASAD	Cthe_0961	0	.	.	OPTIMAL	essential

## Sheet: Hogsett_cellobiose
model from ../../cth.model.txt
exchanges from ../../cth.exchanges.txt
ca2[e]
cellulose[e]
biomass[c]
no2[e]
fru[e]
pnto-r[e]
h2o[e]
for[e]
lac-l[e]
cellmass[c]
nh4[e]
ac[e]
pi[e]
h2s[e]
cellobiose[e]
succ[e]
so4[e]
gcald[e]
k[e]
h2[e]
co2[e]
nmn[e]
h[e]
fe3[e]
etoh[e]
mg2[e]
pyr[e]
xyl-d[e]
rib-d[e]
glyc[e]
mal-l[e]
cit[e]
fum[e]
akg[e]
ala-l[e]
arg-l[e]
asn-l[e]
asp-l[e]
cys-l[e]
glu-l[e]
gln-l[e]
gly[e]
his-l[e]
ile-l[e]
leu-l[e]
lys-l[e]
met-l[e]
phe-l[e]
pro-l[e]
ser-l[e]
thr-l[e]
trp-l[e]
tyr-l[e]
val-l[e]
gpr from ../../cth.gpr.txt
	cb	cb + ac	cb + for	cb + etoh	cb + ac + for	cb + ac + for + etoh	cb + ac + for + etoh + lac		Targets:
Constraints	R_EXCH_cellobiose_e	R_EXCH_cellobiose_e+R_EXCH_ac_e	R_EXCH_cellobiose_e+R_EXCH_for_e	R_EXCH_cellobiose_e+R_EXCH_etoh_e	R_EXCH_cellobiose_e+R_EXCH_ac_e+R_EXCH_for_e	R_EXCH_cellobiose_e+R_EXCH_ac_e+R_EXCH_for_e+R_EXCH_etoh_e	R_EXCH_cellobiose_e+R_EXCH_ac_e+R_EXCH_for_e+R_EXCH_etoh_e+R_EXCH_lac_DASH_l_e
R_EXCH_h2_e	11.157	11.0899	10.8657	5.84037	10.6683	9.29468	7.26273		na
R_EXCH_co2_e	7.89788	8.10328	7.60145	8.07035	7.80554	7.84268	7.7275		na
R_EXCH_ac_e	7.64931	2.457	7.65492	4.73908	2.457	2.457	2.457		2.457
R_EXCH_for_e	0	0	0.301	0	0.301	0.301	0.301		0.301
R_EXCH_lac_DASH_l_e	0	0	0	0	0	0	0.119		0.119
R_EXCH_etoh_e	0	1.86471	0	3.122	1.9662	3.122	3.122		3.122
R_BIOMASS	0.093949	0.0762602	0.0935558	0.079096	0.0759794	0.0727811	0.0724518		0.08
R_EXCH_cellobiose_e	-2.2472	-2.2472	-2.2472	-2.2472	-2.2472	-2.2472	-2.2472		2.2472
R_EXCH_succ_e	0	1.7899	0	0	1.74116	1.18606	1.12891		na
R_EXCH_h2_e min	10.4611	0	10.5308	0	9.93482	0	6.56328
R_EXCH_h2_e max	11.3241	16.5469	11.0321	13.2946	11.36	12.1186	9.17531
R_EXCH_co2_e min	7.18969	0	7.25427	0	6.30751	1.8682	7.21227
R_EXCH_co2_e max	7.90879	8.9888	7.61231	8.9888	7.81437	8.6878	7.73592
R_EXCH_ac_e min	7.30316	2.457	7.31021	-11.2606	2.457	2.457	2.457
R_EXCH_ac_e max	7.66271	2.457	7.66826	5.8668	2.457	2.457	2.457
R_EXCH_for_e min	0	0	0.301	0	0.301	0.301	0.301
R_EXCH_for_e max	0.719104	8.9888	0.301	8.9888	0.301	0.301	0.301
R_EXCH_lac_DASH_l_e min	0	0	0	0	0	0	0.119
R_EXCH_lac_DASH_l_e max	0.239701	6.5318	0.238698	6.38713	0.814374	3.4098	0.119
R_EXCH_etoh_e min	0	0	0	3.122	1.4264	3.122	3.122
R_EXCH_etoh_e max	0.359552	6.5318	0.358047	3.122	2.24077	3.122	3.122
R_EXCH_succ_e min	0	0	0	0	1.60929	0	1.00316
R_EXCH_succ_e max	0.143821	3.2659	0.143219	7.94813	2.01648	1.7049	1.13407
R_EXCH_akg_e	0	0	0	0	0	0	0
R_EXCH_ala_DASH_l_e	0	0	0	0	0	0	0
R_EXCH_arg_DASH_l_e	0	0	0	0	0	0	0
R_EXCH_asn_DASH_l_e	0	0	0	0	0	0	0
R_EXCH_asp_DASH_l_e	0	0	0	0	0	0	0
R_EXCH_biomass_c	0.093949	0.0762602	0.0935558	0.079096	0.0759794	0.0727811	0.0724518
R_EXCH_ca2_e	-0.000300637	-0.000244033	-0.000299378	-0.000253107	-0.000243134	-0.000232899	-0.000231846
R_EXCH_cellmass_c	0	0	0	0	0	0	0
R_EXCH_cellulose_e	0	0	0	0	0	0	0
R_EXCH_cit_e	0	0	0	0	0	0	0
R_EXCH_cys_DASH_l_e	0	0	0	0	0	0	0
R_EXCH_fe3_e	-0.000319427	-0.000259285	-0.00031809	-0.000268927	-0.00025833	-0.000247456	-0.000246336
R_EXCH_fru_e	0	0	0	0	0	0	0
R_EXCH_fum_e	0	0	0	0	0	0	0
R_EXCH_gcald_e	0	0	0	0	0	0	0
R_EXCH_gln_DASH_l_e	0	0	0	0	0	0	0
R_EXCH_glu_DASH_l_e	0	0	0	0	0	0	0
R_EXCH_gly_e	0	0	0	0	0	0	0
R_EXCH_glyc_e	0	0	0	0	0	0	0
R_EXCH_h2o_e	6.0392	4.65133	5.96689	6.43006	4.70118	5.26888	5.32732
R_EXCH_h2s_e	-0.013991	-0.0113568	-0.0139325	-0.0117791	-0.011315	-0.0108387	-0.0107896
R_EXCH_h_e	0	0	0	0	0	3.42808	0
R_EXCH_his_DASH_l_e	0	0	0	0	0	0	0
R_EXCH_ile_DASH_l_e	0	0	0	0	0	0	0
R_EXCH_k_e	-0.0663562	-0.0538626	-0.0660784	-0.0558655	-0.0536643	-0.0514053	-0.0511727
R_EXCH_leu_DASH_l_e	0	0	0	0	0	0	0
R_EXCH_lys_DASH_l_e	0	0	0	0	0	0	0
R_EXCH_mal_DASH_l_e	0	0	0	0	0	0	0
R_EXCH_met_DASH_l_e	0	0	0	0	0	0	0
R_EXCH_mg2_e	-0.00955461	-0.00775567	-0.00951462	-0.00804407	-0.00772711	-0.00740184	-0.00736835
R_EXCH_nh4_e	-0.862762	-0.700321	-0.859151	-0.726363	-0.697742	-0.668371	-0.665347
R_EXCH_nmn_e	-0.00162532	-0.0013193	-0.00161851	-0.00136836	-0.00131444	-0.00125911	-0.00125342
R_EXCH_no2_e	0	0	0	0	0	0	0
R_EXCH_phe_DASH_l_e	0	0	0	0	0	0	0
R_EXCH_pi_e	-0.199274	-0.161754	-0.19844	-0.167769	-0.161159	-0.154375	-0.153676
R_EXCH_pnto_DASH_r_e	0	0	0	0	0	0	0
R_EXCH_pro_DASH_l_e	0	0	0	0	0	0	0
R_EXCH_pyr_e	0	0	0	0	0	0	0
R_EXCH_rib_DASH_d_e	0	0	0	0	0	0	0
R_EXCH_ser_DASH_l_e	0	0	0	0	0	0	0
R_EXCH_so4_e	0	0	0	0	0	0	0
R_EXCH_thr_DASH_l_e	0	0	0	0	0	0	0
R_EXCH_trp_DASH_l_e	0	0	0	0	0	0	0
R_EXCH_tyr_DASH_l_e	0	0	0	0	0	0	0
R_EXCH_val_DASH_l_e	0	0	0	0	0	0	0
R_EXCH_xyl_DASH_d_e	0	0	0	0	0	0	0
Cellobiose uptake	2.2472	2.2472	2.2472	0	2.2472
H2	10.6683	9.93482	11.36	1.42515
CO2	7.80554	6.30751	7.81437	1.50685
Acetate	2.457	2.457	2.457	0	2.457
Formate	0.301	0.301	0.301	0	0.301
Lactate	0	0	0.814374	0.814374	0.119
Ethanol	1.9662	1.4264	2.24077	0.814374	3.122
Succinate	1.74116	1.60929	2.01648	0.407187
Growth Rate	0.0759794	0.0759794	0.0759794	0.0759794	0.08	0.0759794	0.08

## Sheet: Hogsett_fructose
model from ../../cth.model.txt
exchanges from ../../cth.exchanges.txt
ca2[e]
cellulose[e]
biomass[c]
no2[e]
fru[e]
pnto-r[e]
h2o[e]
for[e]
lac-l[e]
cellmass[c]
nh4[e]
ac[e]
pi[e]
h2s[e]
cellobiose[e]
succ[e]
so4[e]
gcald[e]
k[e]
h2[e]
co2[e]
nmn[e]
h[e]
fe3[e]
etoh[e]
mg2[e]
pyr[e]
xyl-d[e]
rib-d[e]
glyc[e]
mal-l[e]
cit[e]
fum[e]
akg[e]
ala-l[e]
arg-l[e]
asn-l[e]
asp-l[e]
cys-l[e]
glu-l[e]
gln-l[e]
gly[e]
his-l[e]
ile-l[e]
leu-l[e]
lys-l[e]
met-l[e]
phe-l[e]
pro-l[e]
ser-l[e]
thr-l[e]
trp-l[e]
tyr-l[e]
val-l[e]
gpr from ../../cth.gpr.txt
	cb	cb + ac	cb + for	cb + etoh	cb + ac + for	cb + ac + for + etoh	cb + ac + for + etoh + lac		Targets:
Constraints	R_EXCH_cellobiose_e	R_EXCH_cellobiose_e+R_EXCH_ac_e	R_EXCH_cellobiose_e+R_EXCH_for_e	R_EXCH_cellobiose_e+R_EXCH_etoh_e	R_EXCH_cellobiose_e+R_EXCH_ac_e+R_EXCH_for_e	R_EXCH_cellobiose_e+R_EXCH_ac_e+R_EXCH_for_e+R_EXCH_etoh_e	R_EXCH_cellobiose_e+R_EXCH_ac_e+R_EXCH_for_e+R_EXCH_etoh_e+R_EXCH_lac_DASH_l_e
R_EXCH_h2_e	14.7275	14.6648	13.8142	8.86551	13.3389	8.49889	10.9419		na
R_EXCH_co2_e	10.5309	10.9072	9.59904	9.44575	9.97083	10.0369	10.009		na
R_EXCH_ac_e	10.1485	1.789	10.1683	5.39962	1.789	1.789	1.789		1.789
R_EXCH_for_e	0	0	0.948	1.40797	0.948	0.948	0.948		0.948
R_EXCH_lac_DASH_l_e	0	0	0	0	0	0	0.029		0.029
R_EXCH_etoh_e	0	3.00675	0	5.146	3.32693	5.146	5.146		5.146
R_BIOMASS	0.123339	0.0954017	0.122141	0.0993716	0.0945378	0.0896298	0.0895516		0.125
R_EXCH_fru_e	-6.0961	-6.0961	-6.0961	-6.0961	-6.0961	-6.0961	-6.0961		-6.0961
R_EXCH_succ_e	0	2.90782	0	0	2.75489	1.88602	1.87217		na
R_EXCH_h2_e min	13.7878	0	13.3665	0	12.4066	0	7.53863
R_EXCH_h2_e max	14.9582	22.6367	14.0426	16.6654	14.2222	15.0888	11.1392			L
R_EXCH_co2_e min	9.57213	0	9.13254	0	7.90866	0.7298	9.35725
R_EXCH_co2_e max	10.5475	12.1922	9.61549	12.1922	9.98357	11.2442	10.0211
R_EXCH_ac_e min	9.68122	1.789	9.70563	-15.8695	1.789	1.789	1.789
R_EXCH_ac_e max	10.1689	1.789	10.1886	7.0462	1.789	1.789	1.789
R_EXCH_for_e min	0	0	0.948	0	0.948	0.948	0.948
R_EXCH_for_e max	0.975376	12.1922	0.948	12.1922	0.948	0.948	0.948
R_EXCH_lac_DASH_l_e min	0	0	0	0	0	0	0.029
R_EXCH_lac_DASH_l_e max	0.325125	10.4032	0.321965	7.90387	1.03746	5.2572	0.029
R_EXCH_etoh_e min	0	0	0	5.146	2.63986	5.146	5.146
R_EXCH_etoh_e max	0.487688	9.93931	0.482948	5.146	3.67732	5.146	5.146
R_EXCH_succ_e min	0	0	0	0	2.58753	0	1.71363
R_EXCH_succ_e max	0.195075	5.2016	0.193179	10.4769	3.10626	2.6286	1.87959
R_EXCH_akg_e	0	0	0	0	0	0	0
R_EXCH_ala_DASH_l_e	0	0	0	0	0	0	0
R_EXCH_arg_DASH_l_e	0	0	0	0	0	0	0
R_EXCH_asn_DASH_l_e	0	0	0	0	0	0	0
R_EXCH_asp_DASH_l_e	0	0	0	0	0	0	0
R_EXCH_biomass_c	0.123339	0.0954017	0.122141	0.0993716	0.0945378	0.0896298	0.0895516
R_EXCH_ca2_e	-0.000394686	-0.000305285	-0.00039085	-0.000317989	-0.000302521	-0.000286815	-0.000286565
R_EXCH_cellmass_c	0	0	0	0	0	0	0
R_EXCH_cellobiose_e	0	0	0	0	0	0	0
R_EXCH_cellulose_e	0	0	0	0	0	0	0
R_EXCH_cit_e	0	0	0	0	0	0	0
R_EXCH_cys_DASH_l_e	0	0	0	0	0	0	0
R_EXCH_fe3_e	-0.000419354	-0.000324366	-0.000415278	-0.000337863	-0.000321429	-0.000304741	-0.000304475
R_EXCH_fum_e	0	0	0	0	0	0	0
R_EXCH_gcald_e	0	0	0	0	0	0	0
R_EXCH_gln_DASH_l_e	0	0	0	0	0	0	0
R_EXCH_glu_DASH_l_e	0	0	0	0	0	0	0
R_EXCH_gly_e	0	0	0	0	0	0	0
R_EXCH_glyc_e	0	0	0	0	0	0	0
R_EXCH_h2o_e	11.2717	8.96365	11.0437	11.8581	9.11948	10.0049	10.019
R_EXCH_h2s_e	-0.022796	-0.0176325	-0.0225745	-0.0183662	-0.0174728	-0.0165657	-0.0165512
R_EXCH_h_e	0	0	0	7.25396	0	0	5.04043
R_EXCH_his_DASH_l_e	0	0	0	0	0	0	0
R_EXCH_ile_DASH_l_e	0	0	0	0	0	0	0
R_EXCH_k_e	-0.0871147	-0.0673822	-0.086268	-0.0701862	-0.0667721	-0.0633055	-0.0632503
R_EXCH_leu_DASH_l_e	0	0	0	0	0	0	0
R_EXCH_lys_DASH_l_e	0	0	0	0	0	0	0
R_EXCH_mal_DASH_l_e	0	0	0	0	0	0	0
R_EXCH_met_DASH_l_e	0	0	0	0	0	0	0
R_EXCH_mg2_e	-0.0125436	-0.00970235	-0.0124217	-0.0101061	-0.0096145	-0.00911535	-0.00910739
R_EXCH_nh4_e	-1.33786	-1.03482	-1.32486	-1.07788	-1.02545	-0.972214	-0.971365
R_EXCH_nmn_e	-0.00213377	-0.00165045	-0.00211303	-0.00171913	-0.0016355	-0.0015506	-0.00154924
R_EXCH_no2_e	0	0	0	0	0	0	0
R_EXCH_phe_DASH_l_e	0	0	0	0	0	0	0
R_EXCH_pi_e	-0.261613	-0.202355	-0.259071	-0.210775	-0.200523	-0.190112	-0.189946
R_EXCH_pnto_DASH_r_e	0	0	0	0	0	0	0
R_EXCH_pro_DASH_l_e	0	0	0	0	0	0	0
R_EXCH_pyr_e	0	0	0	0	0	0	0
R_EXCH_rib_DASH_d_e	0	0	0	0	0	0	0
R_EXCH_ser_DASH_l_e	0	0	0	0	0	0	0
R_EXCH_so4_e	0	0	0	0	0	0	0
R_EXCH_thr_DASH_l_e	0	0	0	0	0	0	0
R_EXCH_trp_DASH_l_e	0	0	0	0	0	0	0
R_EXCH_tyr_DASH_l_e	0	0	0	0	0	0	0
R_EXCH_val_DASH_l_e	0	0	0	0	0	0	0
R_EXCH_xyl_DASH_d_e	0	0	0	0	0	0	0
Fructose uptake	6.0961	6.0961	6.0961	0	6.0961
H2	13.3389	12.4066	14.2222	1.81555
CO2	9.97083	7.90866	9.98357	2.07491
Acetate	1.789	1.789	1.789	0	1.789
Formate	0.948	0.948	0.948	0	0.948
Lactate	0	0	1.03746	1.03746	0.029
Ethanol	3.32693	2.63986	3.67732	1.03746	5.146
Succinate	2.75489	2.58753	3.10626	0.518728
Growth Rate	0.0945378	0.0945378	0.0945378	0.0945378	0.125	0.0945378	0.125

[truncated: 5 more sheets: Levin_cellobiose, Levin_cellobiose_more, h2_etoh_flux distributions, h2_etoh_nonzero exchange fluxes, cthmodel.futilecycles]
